# Supplementary material for: Human NLRC4 expression promotes cancer survival and associates with type I interferon signaling and immune infiltration
Source: J Clin Invest. 2024 Apr 23;134(11):e166085. doi: 10.1172/JCI166085 (PMC11142746; doi:10.1172/JCI166085)
Supplement: Supporting data values [file jci-134-166085-s234.xlsx]

## Sheet: Fig1
PANEL A																			Staining intensity
Overall Survival epithelium + stroma							Overall Survival IL18 high versus low: epithelium + stroma							Overall Survival IL1b high versus low: epithelium					NLRC4								IL18								IL1beta
Survival (month)	NLRC4high stroma	NLRC4low stroma	NLRC4high epithelium	NLRC4low epithelium			Survival (month)	IL-18 stroma +	IL-18 stroma -	IL-18 epithelium +	Il-18 epithelium -			Survival (month)	IL1B +	IL1B -			Tumor				normal				Tumor				normal				Tumor				normal
0.16		1					125.84				0			125.84		0			Stage I-II	Stage III	Stage IV		Stage I-II	Stage III	Stage IV		Stage I-II	Stage III	Stage IV		Stage I-II	Stage III	Stage IV		Stage I-II	Stage III	Stage IV		Stage I-II	Stage III	Stage IV
102.92		0					0.16				1			80.95		1			18.614	17.669	17.487		23.287	23.387	28.525		7.06622	7.95088	7.75576		13.1719	9.58757	10.1558		14.1788	17.5985	23.2355		25.9008	20.3334	26.8048
38.03		1					2.46				1			0.16		1			20.088	13.267	19.36		24.98	24.472	20.065		7.8859	5.28027	6.60065		10.7232	11.5887	10.7247		21.223	17.2066	16.6023		24.2209	22.8664	28.3599
93.41		0					83.18				1			123.9		0			19.998	20.944	14.417		25.896		24.72		9.23863	9.16233	7.68679		11.5057	11.2664	11.5338		24.3072	24.8983	39.2867		25.0528		39.6651
89.9		0					13.41				1			2.46		1			21.163	19.366	15.638		29.547	21.821	17.333		6.91902	7.77786	6.6762		10.4633	10.002	8.85682		17.1815	25.089	26.6367		35.0376	28.0054	34.1529
104.39		0					14.36				1			83.18		1			11.393	18.454	14.84		23.254	22.827	21.258		9.02582	8.73556	6.97799		7.89416	9.82973	13.2193		19.3387	22.804	13.6613		24.9228	33.6433	23.3153
95.38		0					23.31				1			19.67		1			15.676	19.224	17.012		19.335	25.14	24.769		8.76188	8.97547	7.72653		11.0966	9.15876	10.0798		22.1192	35.1665	18.0257		34.079	33.8189	29.1589
41.21		1					100.23				0			23.31		1			18.945	23.138	15.683		22.496	20.978	23.055		8.08895	11.0491	7.50684		11.4333	11.6137	9.66734		22.3085	28.2991	22.5698		27.9942	27.829	24.7242
97.9		0					104.56				0			100.23		0			28.225	17.968	15.072		13.839	26.326	21.531		10.9028	9.22006	6.68426		10.3683	9.81627	10.6248		47.176	21.2438	21.41		35.9292	26.2304	37.3886
89.57		0					103.7				0			12.07		1			16.133	17.547	14.42		22.717	25.079	20.502		6.83802	7.31156	6.96586		8.41507	9.1495	10.7307		17.7477	22.9522	19.7142		29.5787	33.5652	39.6303
89.7		0					38.03				1			109.64		0			20.356	20.415	13.499		21.327	25.317	18.098		9.30796	8.03653	7.00034		8.92795	11.2761	10.187		23.5418	21.3544	21.9479		31.1853	30.4865	24.5228
9.57		0					89.9				0			103.7		0			17.893	17.172	12.728		21.142	21.297	15.632		8.08969	7.02088	6.65363		8.44585	10.7829			23.9742	18.2405	27.1639		25.516	38.1075	26.0754
86.75		0					20.07				1			102.92		0			17.288	20.363	14.884		27.05	22.314	18.697		6.08817	8.2155	5.80052		9.18735	11.3697	9.5625		18.8809	20.5014	20.3044		32.5713	25.5498	30.5862
92.66		1					104.39				0			38.03		1			22.659	13.554	10.775		26.647	22.426	17.239		8.7639	9.17092	4.04899		10.0303	8.04286	9.27641		19.8431	16.0514	17.4281		41.8455	31.2568	31.8115
90.2		0					41.21				1			55.15		0			16.949	15.533	10.59		30.275	22.626	15.364		10.8771	7.70055	5.61593		12.5286	9.28293	10.1359		20.0436	20.7779	19.6749		47.4345	25.1515	39.6344
87.87		0					89.7				0			93.41		0			15.967	18.773	11.168		27.516	27.814	12.55		11.2955	11.2993	6.57492		11.1065	11.9213	10.4162		19.25	22.6487	18.35		37.2955	31.4259	27.8909
39.57		1					96.07				0			84.46		0			18.445	14.547	12.873		24.259	26.565	13.988		7.57983	7.63225	6.55572		7.20352	13.6257	8.83028		16.9507	23.1994	17.4639		27.5208	32.5568	25.7115
13.64		1					9.57				0			89.9		0			16.963	19.368	12.525		20.845	18.159	19.545		8.31052	10.4268	7.95366		11.5755	8.21056	9.60756		24.5669	30.4645	24.5752		35.2529	33.0992	31.5709
36.39		1					90.2				0			20.07		1			19.653	17.99	12.099		25.047	25.607	18.528		9.30263	9.35081				15.1197			20.1589	19.0965	26.9921		38.4783	39.693	34.3155
88		0					39.57				1			95.38		0			23.987	18.401	13.782		25.281	27.679	21.542			7.5492	9.25972			11.0591	16.7067		27.282	28.4361	28.4413		28.5134	28.5696	38.7293
20.26		1					13.64				1			26.95		1			18.079	16.336	19.356		18.987	20.774	24.05		8.75965	9.05595	9.85609		10.4021		17.783		20.4475	18.6343	20.5433		29.448		34.6506
15.74		1					36.39				1			89.57		0			16.527	11.629	15.727		22.546	19.745	19.776		9.38118	6.25931	9.10675		9.38525	10.9638	13.5973		26.6842	18.0788	18.7977		28.1547	26.6947	31.3871
54.46		0					20.26				1			86.75		0			18.001	17.19	17.521		23.968	17.929	28.465		10.3617	9.93437	7.46437		10.7734	12.9957	12.4979		22.5168	24.2276	23.5312		48.0089	30.1212	30.447
22.92		1					15.74				1			56.98		1			20.848	11.922	14.134		20.908	20.259	22		11.9512	7.0893	8.78532		10.4292	7.02432	14.1411		35.6096	23.3452	21.3501		45.8736	25.7102	48.4258
80.89		0					86.36				0			60.03		1			10.507	12.221			22.93	21.922			8.21878	5.78177			11.6053	11.2792			17.0281	19.3136			32.3101	23.6939
29.11		1					54.46				0			90.2		0			17.159	10.913			22.473	25.123			8.32506	7.08706			10.9862	10.7102			21.3203	14.9729				24.8374
30.79		1					22.92				1			88.59		0			13.703	18.486			18.642	16.611			8.9231	11.7886			12.2824	11.4285			20.2047	15.9286			31.4708	24.9637
5.41		1					80.89				0			87.87		0			14.078	14.053				19.237			7.17772	7.53625				10.9415			21.0104	19.5405				29.6436
18.2		1					84.23				0			13.64		1			14.663	13.605			19.386	16.737			6.46562	6.97634			8.89261	7.27061			19.2233	17.4588			28.3924	21.2548
55.08		0					29.11				1			36.39		1			14.731	14.033			19.69	14.54			6.90571	7.15444			10.2357	8.97348			19.2613	19.5612			43.081	24.3468
39.02		1					30.79				1			15.74		1			17.756	13.534			20.504	14.375			7.411	6.6619			9.29662	8.7035			26.0884	22.287			44.3487	32.2596
46		1					56.89				1			86.36		0			12.708	14.517			14.634	21.276			8.19939	6.21926			8.85917	12.3663			20.3859	22.7426			25.4128	52.0025
65.57		0					70.59				0			54.46		0			15.537	11.679			18.444	16.423			11.1376	6.40144			12.326				25.7844	23.0439			24.862	35.1881
48.66		1					5.41				1			61.7		0			16.139	14.317			17.624	20.065			11.6091	9.76429			12.9978	16.8338			31.9787	28.9128			35.7579	50.2417
64.26		0					18.2				1			80.89		0			13.375	13.621			21.176	19.312			12.153	9.96832			19.9202				15.9311	33.3319			52.8802	32.7751
66.69		0					39.02				1			84.23		0			14.019	19.378			21.436	25.979			9.68787	9.50924			17.614	15.7648			21.3465	25.995			31.3178	44.2372
22.56		1					46				1			29.11		1			15.691	16.78			20.501	26.145			10.4345	13.0727			15.2746				15.1954	19.3439			31.7677	41.9748
66.23		0					65.57				0			30.79		1			18.322	24.837			24.088	22.215			12.4781	12.6429			13.7034	16.8944			23.5035	32.2509			38.4736	33.562
70.82		0					64.26				0			56.89		1			17.252				18.559				11.5472				10.4877				24.9752				31.2528
74.07		0					66.69				0			18.2		1			12.263				20.298				7.80131				11.563				25.9204				34.7689
45.61		0					22.56				1			55.08		0			21.295				25.663				12.9159				14.0986				34.8159				33.204
42.2		0					2.89				1			39.02		1			19.579				20.579				13.1325				13.4076				20.6937				40.2666
45.21		0					80.95			1				46		1			13.723				16.321				11.2913				10.412				24.1015				33.753
56.98		1					33.87			1				65.57		0			14.844				23.159				10.0157				13.3773				23.1288				49.8345
40.82		0					123.9			0				45.61		0			15.685				20.781				10.9225								22.5648				49.0575
62.85		0					126.46			0				42.2		0
64.1		0					115.44			0				45.21		0
15.74		1					119.25			0				15.74		1
15.87		1					19.67			1				15.87		1
59.05		0					115.31			0				62.46		0
58.95		0					109.77			0				39.18		0
36.36		0					107.44			0				36.36		0
125.84	0						107.21			0				33.87	1
80.95	1						52.46			1				126.46	0
33.87	1						100			0				115.44	0
123.9	0						27.87			1				119.25	0
126.46	0						115.84			0				115.31	0
115.44	0						12.07			1				109.77	0
2.46	1						109.64			0				13.41	1
83.18	1						102.36			0				107.44	0
119.25	0						102.92			0				107.21	0
19.67	1						55.15			0				52.46	1
115.31	0						93.41			0				100	0
109.77	0						84.46			0				14.36	1
13.41	1						74.56			1				27.87	1
107.44	0						95.38			0				115.84	0
107.21	0						102.52			0				104.56	0
52.46	1						26.95			1				102.36	0
100	0						97.9			0				74.56	1
14.36	1						89.57			0				104.39	0
23.31	1						86.75			0				102.52	0
27.87	1						92.66			1				41.21	1
115.84	0						93.15			0				97.9	0
100.23	0						56.98			1				89.7	0
12.07	1						92.46			0				96.07	0
109.64	0						60.03			1				9.57	0
104.56	0						88.59			0				92.66	1
102.36	0						87.87			0				93.15	0
103.7	0						88			0				92.46	0
55.15	0						61.7			0				39.57	1
84.46	0						55.08			0				88	0
20.07	1						48.66			1				20.26	1
74.56	1						69.84			0				22.92	1
102.52	0						66.23			0				70.59	0
26.95	1						70.82			0				5.41	1
96.07	0						74.07			0				48.66	1
93.15	0						45.61			0				64.26	0
56.98	1						42.2			0				66.69	0
92.46	0						45.21			0				69.84	0
60.03	1						56.98			1				22.56	1
88.59	0						40.82			0				66.23	0
86.36	0						42.89			0				70.82	0
61.7	0						62.85			0				74.07	0
84.23	0						64.1			0				56.98	1
56.89	1						15.74			1				40.82	0
70.59	0						15.87			1				42.89	0
69.84	0						62.46			0				62.85	0
42.89	0						39.54			0				64.1	0
62.46	0						15.54			1				2.89	1
2.89	1						59.05			0				39.54	0
39.54	0						58.95			0				15.54	1
15.54	1						39.18			0				59.05	0
39.18	0						36.36			0				58.95	0
35.8	0						35.8			0				35.8	0
125.84			0				80.95	1
80.95			1				33.87	1
33.87			1				126.46	0
123.9			0				115.44	0
126.46			0				119.25	0
115.44			0				19.67	1
2.46			1				115.31	0
83.18			1				109.77	0
119.25			0				13.41	1
109.77			0				107.44	0
107.44			0				107.21	0
107.21			0				52.46	1
52.46			1				100	0
100			0				27.87	1
23.31			1				115.84	0
27.87			1				12.07	1
115.84			0				109.64	0
100.23			0				102.36	0
12.07			1				103.7	0
109.64			0				102.92	0
104.56			0				55.15	0
102.36			0				84.46	0
103.7			0				20.07	1
102.92			0				74.56	1
55.15			0				102.52	0
84.46			0				41.21	1
20.07			1				26.95	1
74.56			1				89.7	0
95.38			0				96.07	0
102.52			0				86.75	0
41.21			1				92.66	1
26.95			1				93.15	0
97.9			0				92.46	0
89.57			0				60.03	1
89.7			0				88.59	0
96.07			0				87.87	0
86.75			0				61.7	0
92.66			1				22.92	1
93.15			0				84.23	0
56.98			1				70.59	0
92.46			0				65.57	0
88.59			0				69.84	0
88			0				66.23	0
61.7			0				70.82	0
70.59			0				74.07	0
74.07			0				45.61	0
45.21			0				42.2	0
40.82			0				45.21	0
42.89			0				56.98	1
64.1			0				42.89	0
15.74			1				62.85	0
15.87			1				64.1	0
62.46			0				15.74	1
2.89			1				39.54	0
39.54			0				15.54	1
58.95			0				59.05	0
39.18			0				58.95	0
35.8			0				39.18	0
0.16				1			35.8	0
19.67				1			125.84		0
115.31				0			0.16		1
13.41				1			123.9		0
14.36				1			2.46		1
38.03				1			83.18		1
93.41				0			14.36		1
89.9				0			23.31		1
104.39				0			100.23		0
9.57				0			104.56		0
60.03				1			38.03		1
90.2				0			93.41		0
87.87				0			89.9		0
39.57				1			104.39		0
13.64				1			95.38		0
36.39				1			97.9		0
20.26				1			89.57		0
15.74				1			9.57		0
86.36				0			56.98		1
54.46				0			90.2		0
22.92				1			39.57		1
80.89				0			13.64		1
84.23				0			36.39		1
29.11				1			88		0
30.79				1			20.26		1
56.89				1			15.74		1
5.41				1			86.36		0
18.2				1			54.46		0
55.08				0			80.89		0
39.02				1			29.11		1
46				1			30.79		1
65.57				0			56.89		1
48.66				1			5.41		1
64.26				0			18.2		1
66.69				0			55.08		0
69.84				0			39.02		1
22.56				1			46		1
66.23				0			48.66		1
70.82				0			64.26		0
45.61				0			66.69		0
42.2				0			22.56		1
56.98				1			40.82		0
62.85				0			15.87		1
15.54				1			62.46		0
59.05				0			2.89		1
36.36				0			36.36		0
PANEL B	SI polyps (n)	Colon polyps (n)	SI tumors (%)	Colon tumors (%)
	89	8	54.19	14.04
	76	7	44.41	70.18
	70	6	1.4	15.79
	63	5
	61	5
	55	4
	55	3
	54	3
	51	3
	51	2
	48	2
	45	2
	44	2
	38	2
	36	1
	28	1
		1
PANEL C	3 months	6 months
NLRC4 Tumor expression (MFI)	1026	1089
	1193	1188
	1220	911
	1860	485
	1518	223
	1062	291
	1416	782
	1528	1040
	1553	631
	1263	615
	1919	869
	1732	1363
	1286	1072
	874	1157
	1460	925
	1186	885
	1208	1245
	1352	759
	1198	663
	1361	1077
	1223	892
		620
		337
		597
		438
		468
		559

## Sheet: Fig2
PANEL A
Fluorescence intensity data
immune cell infiltration				CD3+ T cell infiltration				CD8+ T cell infiltration				CD68+ macrophage infiltration				CD163+ macrophage infiltration
Low	Mild	High		Low	Mild	High		Low	Mild	High		Low	Mild	High		Low	Mild	High
18.614	17.487	19.366		18.614	17.669	17.487		18.614	17.487	17.893		11.393	18.614	13.267		18.614	17.487	19.366
17.669	21.163	15.676		13.267	20.088	11.393		17.669	13.267	16.949		18.445	17.669	19.998		17.669	13.267	17.968
13.267	19.224	16.133		19.36	19.998	23.138		19.998	20.088	17.99		19.653	17.487	19.366		20.088	19.998	22.659
20.088	17.893	17.172		21.163	20.944	28.225		19.36	20.944	18.079		16.336	20.088	15.676		20.944	15.676	17.547
19.998	22.659	16.949		14.417	19.366	22.659		21.163	19.366	18.001		14.42	20.944	23.138		19.36	18.945	16.949
20.944	20.415	18.773		15.638	15.676	16.949		18.945	11.393	17.159		11.629	19.36	16.133		21.163	23.138	18.401
19.36	19.368	17.99		16.133	18.945	18.079		14.417	15.676	13.605		10.913	21.163	17.893		11.393	16.133	18.079
11.393	16.963	18.001		20.356	18.454	18.001		15.638	18.454	15.691		12.728	18.945	17.968		14.417	17.893	18.001
18.945	18.401			17.968	19.224	17.159		16.133	19.224	13.723		14.884	14.417	22.659		18.454	17.288	20.848
14.417	23.987			20.363	17.893	13.723		14.84	23.138			13.534	18.454	17.547		19.224	20.415	11.168
18.454	18.079			14.84	17.288			15.533	28.225			10.775	19.224	20.415		28.225	17.172	12.873
23.138	17.159			13.554	17.547			18.445	20.356			14.019	28.225	17.172		15.638	14.84	12.525
28.225	13.605			14.547	20.415			17.012	17.288			18.322	15.638	20.363		20.356	13.554	13.723
15.638	15.691			17.012	17.172			15.683	17.968			17.252	20.356	14.84		20.363	15.967
20.356				15.683	15.967			19.653	22.659			12.263	17.288	16.949		18.445	15.533
17.288				19.653	15.533			16.527	17.547			21.295	15.967	13.554		17.012	18.773
17.968				16.527	18.445			16.336	20.415			15.727	18.773	15.533		19.653	14.547
17.547				16.336	18.773			14.42	17.172			19.579	14.547	17.99		16.336	19.368
20.363				10.507	19.368			13.499	20.363			15.685	17.012	13.605		10.507	15.683
14.84				14.42	17.99			14.078	13.554			14.134	19.368	14.033		14.42	17.99
13.554				14.078	16.963			11.629	15.967				15.683	14.731		13.499	16.963
15.967				11.629	18.401			17.19	18.773				16.963	11.168		11.629	23.987
15.533				17.19	23.987			11.922	14.547				18.401	12.873		17.19	15.072
18.445				10.913	15.072			12.221	19.368				23.987	12.525		10.913	16.527
14.547				12.728	20.848			14.663	16.963				15.072	13.375		12.728	17.159
17.012				14.053	13.703			10.913	18.401				18.079	17.521		14.884	13.703
15.683				14.033	13.499			18.486	23.987				16.527	19.378		13.534	14.078
19.653				14.884	11.922			12.728	15.072				18.001	13.723		14.317	11.922
15.072				13.534	12.221			14.053	20.848				20.848			15.537	12.221
16.527				10.775	14.663			14.033	10.507				10.507			17.252	14.663
16.336				12.708	18.486			14.884	13.703				17.159			12.263	18.486
20.848				10.59	13.605			17.756	14.731				13.703			21.295	14.053
10.507				11.679	14.731			13.534	10.59				13.499			15.727	13.605
14.42				14.317	17.756			10.775	11.168				14.078			19.579	14.033
13.703				12.099	11.168			12.708	14.517				17.19			15.685	14.731
13.499				15.537	12.873			12.873	11.679				11.922			14.134	17.756
14.078				14.019	12.525			12.525	13.621				12.221				10.775
11.629				18.322	14.517			14.317	13.375				14.663				12.708
17.19				17.252	13.621			12.099	13.782				18.486				10.59
11.922				19.356	16.139			15.537	18.322				14.053				14.517
12.221				15.727	13.375			16.139	21.295				17.756				11.679
14.663				19.579	15.691			14.019	17.521				12.708				12.099
10.913				15.685	13.782			17.252	19.378				10.59				13.621
18.486				14.134	12.263			12.263	14.844				14.517				16.139
12.728					21.295			19.356	15.685				11.679				13.375
14.053					17.521			15.727	16.78				14.317				14.019
14.033					19.378			19.579	14.134				12.099				15.691
14.884					14.844				24.837				13.621				13.782
14.731					16.78								15.537				18.322
17.756					24.837								16.139				19.356
13.534													15.691				17.521
10.775													13.782				19.378
12.708													19.356				14.844
10.59													14.844				16.78
11.168													16.78				24.837
12.873													24.837
12.525
14.517
11.679
14.317
12.099
13.621
15.537
16.139
13.375
14.019
13.782
18.322
17.252
12.263
21.295
19.356
15.727
19.579
17.521
19.378
13.723
14.844
15.685
16.78
14.134
24.837
PANEL B
Public datasets from TIMER
PANEL C
Public datasets from TIMER
PANEL D
survival (months)	NLRC4High/IL-18High	NLRC4Low/IL-18Low	NLRC4High/IL-18Low	NLRC4Low/IL-18High
80.95	1
33.87	1
123.9	0
126.46	0
115.44	0
119.25	0
109.77	0
107.44	0
107.21	0
52.46	1
100	0
27.87	1
115.84	0
12.07	1
109.64	0
102.36	0
102.92	0
55.15	0
84.46	0
74.56	1
95.38	0
102.52	0
26.95	1
97.9	0
89.57	0
86.75	0
92.66	1
93.15	0
56.98	1
92.46	0
88.59	0
88	0
61.7	0
74.07	0
45.21	0
40.82	0
42.89	0
64.1	0
15.74	1
15.87	1
62.46	0
39.54	0
58.95	0
39.18	0
35.8	0
125.84			0
2.46			1
83.18			1
23.31			1
100.23			0
104.56			0
103.7			0
20.07			1
41.21			1
89.7			0
96.07			0
70.59			0
2.89			1
0.16		1
13.41		1
14.36		1
38.03		1
104.39		0
9.57		0
90.2		0
39.57		1
13.64		1
36.39		1
20.26		1
15.74		1
86.36		0
54.46		0
22.92		1
80.89		0
84.23		0
29.11		1
30.79		1
56.89		1
5.41		1
18.2		1
39.02		1
46		1
65.57		0
64.26		0
66.69		0
22.56		1
19.67				1
115.31				0
93.41				0
89.9		0
60.03				1
87.87				0
55.08				0
48.66				1
69.84				0
66.23				0
70.82				0
45.61				0
42.2				0
56.98				1
62.85				0
15.54				1
59.05				0
36.36				0
PANEL E
Immune infiltration					CD3 infiltration					CD8 infiltration
	Low	Mild	High			Low	Mild	High			Low	Mild	High
NLRC4high/IL-18high	66	22	11		NLRC4high/IL-18high	31	51	17		NLRC4high/IL-18high	31	53	15
NLRC4high/IL-18low	61	23	15		NLRC4high/IL-18low	38	61	0		NLRC4high/IL-18low	53	46	0
NLRC4low/IL-18low	96	3	0		NLRC4low/IL-18low	64	35	0		NLRC4low/IL-18low	67	28	3

## Sheet: Fig3
PANEL A														PANEL B
RNASeq analysis														Gene Enrichement performed by STRING pathway analysis, based on the RNAseq data shown in A
HT29-NLRC4_vs_control_DEG (1)							THP1-NLRC4_vs_control_DEG
GENENAME	log2FoldChange2	pvalue	padj	baseMean	lfcSE		GENENAME	log2FoldChange	pvalue	padj	baseMean	lfcSE		PANEL C
DDX11L1	-0.0833045	0.335651	0.499278	4.73506	0.332015		DDX11L1	0.0358216	0.562944	0.699383	1.77784	0.335822		Plot derived from RNAseq data shown in A
WASH7P	0.238114	0.00368109	0.0122679	960.002	0.0851453		WASH7P	-0.615493	2.84e-14	5.02e-13	1886.89	0.0829331
MI0022705	NA	NA	NA	0	NA		MI0022705	NA	NA	NA	0	NA
MI0006363	NA	NA	NA	0	NA		MI0006363	NA	NA	NA	0	NA
FAM138F	NA	NA	NA	0	NA		FAM138F	NA	NA	NA	0	NA		PANEL D
OR4F5	NA	NA	NA	0	NA		OR4F5	NA	NA	NA	0	NA
LOC729737	0.150559	0.0531871	0.119054	1848.15	0.0805184		LOC729737	-1.98982	4.83e-25	1.9e-23	199.311	0.196717		NLRC4	RFP	NLRC4(T337S)	CXCL10	RFP	NLRP3(R260W)	NLRC4(T337S)	DDX58	RFP	NLRP3(R260W)	NLRC4(T337S)		IFI44	RFP	NLRP3(R260W)	NLRC4(T337S)
DQ597235	NA	NA	NA	0	NA		DQ597235	NA	NA	NA	0	NA			0.0041175	0.0146314		0.0001353	0	0.0072707		0.0034499	0.0007125	0.0179785			0.0020358	0.006296	0.0116652
DQ599768	NA	NA	NA	0	NA		DQ599768	NA	NA	NA	0	NA			0.0043183	0.0145797		0.0002839	0.0005324	0.000749		0.0074353	0	0.0133889			0.0044797	0	0.0093123
LOC100133331	-0.155911	0.12165	0.232566	509.714	0.106645		LOC100133331	-0.720488	4.79e-16	1.03e-14	918.915	0.091036			0.0047653	0.0148498		1.92e-05	0.0014848	0.0019685		0	0	0.0104933			0.0033776	0	0.0054708
LOC100132062	NA	NA	NA	0	NA		LOC100132062	0.0193564	0.538705	0.679586	8.86199	0.338452			0.0036769	0.0113649		0.0003578	0	0.0060579		0.0128399	0	0.0252816			0.012422	0	0.0273991
LOC388312	0.0607094	0.699088	0.809065	79.1333	0.197397		LOC388312	-7.02395	6.01e-07	4.19e-06	8.67697	2.60838			0.0046075	0.0119422		7.96e-05	0	0.0068418		0.0097894	0.0102511	0.032704			0.0065805	0.0047347	0.025674
OR4F29	-0.0129738	0.796213	NA	0.134369	0.328789		OR4F29	-0.0144914	0.76701	NA	0.151031	0.338866			0.0063399	0.011564		0.0016093	0.0010381	0.0181935		0	5.2e-06	0.0427465			0	0	0.0389637
BC036251	NA	NA	NA	0	NA		BC036251	NA	NA	NA	0	NA
JA429830	NA	NA	NA	0	NA		JA429830	NA	NA	NA	0	NA		NLRP3	RFP	NLRP3(R260W)	ITI3	RFP	NLRP3(R260W)	NLRC4(T337S)	IFNA2	RFP	NLRP3(R260W)	NLRC4(T337S)		IFI44L	RFP	NLRP3(R260W)	NLRC4(T337S)
JA429831	NA	NA	NA	0	NA		JA429831	NA	NA	NA	0	NA			0.0021313	0.288625		0.0029704	0	0.0280718		6.1e-06	6.4e-06	5e-06			0.000965	0	0.009499
JB137814	NA	NA	NA	0	NA		JB137814	NA	NA	NA	0	NA			0.0021971	0.416391		0.0103163	0	0.0185775		5.3e-06	2.19e-05	1.12e-05			0.0026566	0.0054003	0.0073766
MI0022558	NA	NA	NA	0	NA		MI0022558	NA	NA	NA	0	NA			0.0019847	0.383622		0.0067311	0.0172687	0.0138376		0	0	1.91e-05			0.0018429	0.0039614	0.0066061
M37726	NA	NA	NA	0	NA		M37726	NA	NA	NA	0	NA			0.0018919	0.280618		0.0152941	0.0018883	0.0563449		5.3e-06	0	5.6e-06			0.0060504	0.0016485	0.0188994
DQ575786	NA	NA	NA	0	NA		DQ575786	NA	NA	NA	0	NA			0.0021195	0.170535		0.0082609	0.0071723	0.0493014		3.4e-06	0	1.2e-05			0.0042722	0.0010309	0.017251
DQ599872	NA	NA	NA	0	NA		DQ599872	NA	NA	NA	0	NA			0.0028155	0.201383		0.0594877	0	0.0895031		0.223486	1.18e-05	2.03e-05			0.0216772	0.000476	0.0273271
AK310751	0.0438007	0.23033	NA	0.878759	0.332306		AK310751	-0.0179871	0.642905	NA	0.302062	0.339199
LOC100288069	-0.0208763	0.901515	0.943679	54.8934	0.229409		LOC100288069	0.421184	0.022022	0.0539643	79.4342	0.229096
LINC00115	0.0677698	0.668835	0.787367	22.4289	0.271239		LINC00115	-0.0753869	0.650198	0.770071	21.8006	0.275087
LOC643837	0.172691	0.0940755	0.189208	371.571	0.109833		LOC643837	-0.146716	0.27428	0.418598	176.658	0.149476
FAM41C	0.0220893	0.668189	NA	0.951279	0.325895		FAM41C	0.0277188	0.758337	0.848786	3.17206	0.327219
AK056486	-0.0145974	0.835252	0.900271	2.45845	0.321719		AK056486	1.2833	0.00485646	0.014692	12.8238	0.813271
LOC100130417	NA	NA	NA	0	NA		LOC100130417	NA	NA	NA	0	NA
SAMD11	0.0421532	0.402028	NA	1.45152	0.329111		SAMD11	0.0176521	0.909215	0.946241	16.345	0.281199
NOC2L	-0.240664	1.7e-06	1.1e-05	3376.72	0.0509225		NOC2L	0.16942	0.00459586	0.0139683	3664.89	0.060903
KLHL17	-0.10384	0.391876	0.554974	236.354	0.13227		KLHL17	0.0670442	0.542341	0.682498	444.768	0.117641
PLEKHN1	0.0730271	0.650529	0.774421	67.3444	0.207766		PLEKHN1	0.612438	0.0263745	0.062952	13.0877	0.675672
C1orf170	0.00855321	0.955637	0.975361	25.0868	0.260393		C1orf170	0.108587	0.248543	0.387824	3.37525	0.349497
HES4	0.167874	0.328181	0.490945	57.7925	0.234451		HES4	0.798909	0.0128868	0.0342348	6.49169	2.29648
ISG15	1.13954	3.55e-83	4.46e-81	2730.31	0.0593397		ISG15	2.38846	1.39e-102	7.35e-100	582.69	0.111678
AGRN	0.00742091	0.957352	0.976407	18982.3	0.099249		AGRN	0.962319	1.73e-32	1.02e-30	1963.36	0.0822679
AK310350	0.058994	0.251993	NA	1.10328	0.333186		AK310350	NA	NA	NA	0	NA
BC033949	0.677503	0.00522532	0.0166588	48.4864	0.330141		BC033949	0.0301235	0.777815	0.861024	5.00678	0.321034
RNF223	0.136316	0.391488	0.554534	17.2609	0.301383		RNF223	NA	NA	NA	0	NA
C1orf159	-0.00867516	0.944829	0.969282	295.836	0.134785		C1orf159	0.0700704	0.583187	0.715949	221.719	0.140684
LOC254099	-0.113599	0.364741	0.529306	7.2922	0.325342		LOC254099	NA	NA	NA	0	NA
MI0000342	NA	NA	NA	0	NA		MI0000342	NA	NA	NA	0	NA
MI0000737	NA	NA	NA	0	NA		MI0000737	NA	NA	NA	0	NA
JA715134	NA	NA	NA	0	NA		JA715134	NA	NA	NA	0	NA
MI0001641	NA	NA	NA	0	NA		MI0001641	NA	NA	NA	0	NA
JA715143	NA	NA	NA	0	NA		JA715143	NA	NA	NA	0	NA
AK128833	0.244757	0.0652913	0.1409	5.67985	0.432741		AK128833	NA	NA	NA	0	NA
TTLL10	0.664801	0.0197671	0.0523039	16.9038	0.595808		TTLL10	0.0164752	0.75334	NA	0.214437	0.339037
TNFRSF18	-0.0256592	0.844831	0.906394	8.83534	0.296957		TNFRSF18	0.0863609	0.276129	0.420611	2.13155	0.34536
TNFRSF4	-0.0130444	0.764195	NA	0.447008	0.327581		TNFRSF4	0.00469422	0.929354	NA	1.02998	0.334832
SDF4	-0.0403838	0.484968	0.641775	3265.74	0.0586857		SDF4	0.142124	0.0118076	0.0316664	4316.4	0.0573045
B3GALT6	0.307598	1.96e-05	0.000107	928.429	0.0741549		B3GALT6	-0.149268	0.0623935	0.129418	1222.91	0.0826694
FAM132A	0.153311	0.182616	0.31917	6.0639	0.355314		FAM132A	0.0540665	0.391154	0.543582	1.49621	0.339184
UBE2J2	-0.0947282	0.253617	0.407572	822.572	0.0859053		UBE2J2	0.0514184	0.444361	0.595036	1202.52	0.0686935
SCNN1D	-0.103271	0.454636	0.613467	10.5438	0.310983		SCNN1D	-0.282351	0.103595	0.195263	93.544	0.21655
ACAP3	0.0515638	0.569905	0.712026	593.049	0.0954729		ACAP3	-0.259895	0.00280987	0.00903368	779.769	0.0904252
MI0022571	NA	NA	NA	0	NA		MI0022571	NA	NA	NA	0	NA
PUSL1	0.134335	0.220834	0.36771	449.916	0.11773		PUSL1	-0.246799	0.0301797	0.0706065	296.153	0.122577
CPSF3L	-0.023363	0.717665	0.821388	1740.6	0.0656207		CPSF3L	-0.183339	0.00677383	0.0195859	1870.7	0.0692227
MI0022572	NA	NA	NA	0	NA		MI0022572	NA	NA	NA	0	NA
GLTPD1	-0.0596394	0.576883	0.717565	368.59	0.113503		GLTPD1	-0.081505	0.487405	0.635526	294.65	0.126386
TAS1R3	0.0310948	0.707266	0.814331	3.30234	0.31955		TAS1R3	0.0880297	0.504143	0.649352	7.9382	0.32079
DVL1	-0.0322864	0.683694	0.798276	1554.39	0.0815653		DVL1	0.233105	0.0100184	0.0274972	682.386	0.0944984
MI0022653	NA	NA	NA	0	NA		MI0022653	NA	NA	NA	0	NA
MXRA8	-0.0197085	0.890965	0.937459	12.4755	0.286735		MXRA8	0.195921	0.281482	0.426755	41.3735	0.262759
AURKAIP1	-0.232013	0.0021247	0.00755798	1260.13	0.0778497		AURKAIP1	0.101191	0.190447	0.316571	1843.64	0.0796084
CCNL2	0.154023	0.000814	0.00323064	4882.31	0.0465867		CCNL2	-0.474777	1.9e-14	3.42e-13	4418.15	0.0630285
LOC148413	0.0643755	0.491137	0.646986	525.879	0.0980863		LOC148413	-0.238112	0.0104387	0.0284718	514.009	0.0973192
MRPL20	-0.213728	0.000382	0.00163603	1551.98	0.0613648		MRPL20	0.0204809	0.723145	0.82343	2235.47	0.0589331
ANKRD65	0.0611412	0.45627	0.615246	2.78721	0.326132		ANKRD65	NA	NA	NA	0	NA
TMEM88B	-0.0726454	0.161293	NA	1.34191	0.336601		TMEM88B	NA	NA	NA	0	NA
VWA1	0.00555128	0.934931	0.963827	2276.97	0.0703		VWA1	1.46698	0.00102035	0.00369837	17.9311	0.630288
ATAD3C	0.370569	0.075875	0.159093	34.4867	0.344977		ATAD3C	-0.000742013	0.994858	0.997303	2.90238	0.326083
ATAD3B	-0.000859814	0.99281	0.995564	708.482	0.0861279		ATAD3B	-0.0661487	0.410798	0.563318	761.567	0.0828633
ATAD3A	-0.182353	0.02931	0.0730616	1123.24	0.0868714		ATAD3A	0.140942	0.0576259	0.121082	1159.49	0.0763182
AX747755	0.0769471	0.526072	0.676794	8.99509	0.312838		AX747755	0.290984	0.134305	0.240853	47.8942	0.282869
TMEM240	0.0448461	0.433996	NA	1.3807	0.328202		TMEM240	-0.0390944	0.472935	NA	1.10467	0.337905
SSU72	0.073725	0.124959	0.237377	3301.4	0.0486147		SSU72	-0.414971	1.13e-11	1.52e-10	2485.57	0.06219
HP08716	-0.0295185	0.459527	NA	0.780601	0.328364		HP08716	-0.0436354	0.42533	0.577292	1.33609	0.338613
C1orf233	-0.0143458	0.796213	NA	0.200997	0.328897		C1orf233	0.0133558	0.894231	0.936254	541.018	0.107117
AK094692	NA	NA	NA	0	NA		AK094692	-0.0640382	0.659545	0.777241	10.7068	0.303644
MIB2	0.308724	0.0221588	0.0575758	225.888	0.151689		MIB2	-0.125256	0.237099	0.374213	453.911	0.112342
MMP23B	0.012245	0.790197	NA	0.966946	0.325931		MMP23B	-0.509384	0.0292395	0.068683	12.1718	0.761502
CDK11B	-0.0659267	0.338323	0.502244	1152.92	0.0704177		CDK11B	0.0898911	0.18363	0.307317	1392.33	0.0691172
CDC2L1	-0.190128	0.280356	0.439037	48.1415	0.247039		CDC2L1	0.294935	0.13261	0.238179	43.2563	0.293702
SLC35E2B	0.0140001	0.780619	0.865767	2625.09	0.0510162		SLC35E2B	-0.0529702	0.338809	0.488887	2879.8	0.0560991
MMP23A	-0.0116481	0.720432	NA	0.550703	0.3275		MMP23A	0.0127202	0.738723	0.835544	3.59346	0.337128
CDK11A	-0.0303583	0.713691	0.818703	699.512	0.0854497		CDK11A	-0.189105	0.0117256	0.0314707	1133.41	0.0771787
AK097814	NA	NA	NA	0	NA		AK097814	-0.0323082	0.380501	NA	0.575475	0.34046
SLC35E2	0.0616527	0.407372	0.570291	899.124	0.0766175		SLC35E2	-0.350739	7.09e-06	4.06e-05	1108.92	0.0804856
NADK	-0.0207509	0.739961	0.837672	2020.23	0.0635226		NADK	-0.344187	2.2e-06	1.39e-05	1767.81	0.0746337
GNB1	-0.151256	1.4e-05	7.81e-05	11012.8	0.0350327		GNB1	0.0657561	0.125542	0.22835	9844.31	0.0433056
CALML6	0.0448555	0.324193	NA	1.00525	0.329991		CALML6	-0.13821	0.24533	0.384074	5.37451	0.354363
TMEM52	-0.328902	0.096155	0.192624	39.191	0.296496		TMEM52	0.102331	0.503091	0.648669	12.2597	0.307158
C1orf222	0.00742789	0.872866	NA	0.89237	0.32562		C1orf222	NA	NA	NA	0	NA
KIAA1751	-0.0143458	0.796213	NA	0.200997	0.328897		KIAA1751	0.0506078	0.265535	NA	0.685116	0.342959
AK054708	0.0141572	0.831207	NA	0.176498	0.328894		AK054708	NA	NA	NA	0	NA
GABRD	NA	NA	NA	0	NA		GABRD	2.00548	0.00582871	0.0172093	5.41014	1.44411
PRKCZ	-0.0695226	0.3372	0.501055	978.263	0.0743283		PRKCZ	0.319715	0.00511919	0.0153981	321.414	0.122706
AX747530	0.106409	0.527201	0.677854	45.9219	0.236278		AX747530	-0.0371646	0.828511	0.894412	39.9458	0.237027
C1orf86	-0.181536	0.102482	0.202892	450.541	0.119471		C1orf86	0.0321748	0.759217	0.849318	418.231	0.111652
BC018779	-0.15878	0.341001	0.504873	61.6471	0.215367		BC018779	0.0908189	0.58073	0.714254	68.9921	0.208284
SKI	0.0271497	0.677816	0.793935	1486	0.0667566		SKI	0.114607	0.0568946	0.119906	2163.66	0.0613676
MORN1	-0.132713	0.400101	0.563608	83.2232	0.193115		MORN1	0.0522139	0.758521	0.848786	44.1047	0.239665
LOC100129534	-0.114477	0.477457	0.635074	70.428	0.202339		LOC100129534	-1.03017	2.09e-06	1.33e-05	83.3037	0.242862
RER1	-0.0972277	0.038488	0.0915309	2993.08	0.0474856		RER1	-0.0408439	0.437605	0.588492	2787	0.0532312
PEX10	0.0833451	0.323237	0.485659	575.198	0.0876619		PEX10	0.135291	0.275735	0.420228	215.291	0.135997
PLCH2	0.602115	0.00449268	0.0145797	62.5814	0.269925		PLCH2	NA	NA	NA	0	NA
PANK4	-0.0694367	0.467108	0.625635	471.396	0.100139		PANK4	0.324859	0.00208391	0.00697472	409.305	0.112165
HES5	-0.0141042	0.796213	NA	0.187103	0.328877		HES5	NA	NA	NA	0	NA
LOC115110	-0.622064	0.0103951	0.0300193	40.2327	0.348235		LOC115110	-0.00033336	0.99957	0.999742	78.472	0.195606
LOC100133445	-0.0560024	0.736078	0.834915	35.7909	0.248745		LOC100133445	0.249883	0.189127	0.314737	24.3586	0.319768
TNFRSF14	0.0721118	0.411974	0.574978	544.749	0.0917392		TNFRSF14	-0.192933	0.0785429	0.156664	378.068	0.116969
FAM213B	-0.437202	4.38e-13	5.86e-12	2037.09	0.0614024		FAM213B	0.0188665	0.884	0.929679	172.948	0.143987
MMEL1	0.0531845	0.745534	0.841031	32.8402	0.246909		MMEL1	0.0588882	0.242757	NA	1.2707	0.342701
TTC34	0.00532933	0.927043	NA	1.60612	0.323446		TTC34	0.0197458	0.642883	NA	0.348314	0.339289
ACTRT2	NA	NA	NA	0	NA		ACTRT2	NA	NA	NA	0	NA
FLJ42875	NA	NA	NA	0	NA		FLJ42875	NA	NA	NA	0	NA
PRDM16	NA	NA	NA	0	NA		PRDM16	-0.015332	0.76701	NA	0.191825	0.338938
MI0015861	NA	NA	NA	0	NA		MI0015861	NA	NA	NA	0	NA
ARHGEF16	-0.0593059	0.44969	0.608692	1450.35	0.0808248		ARHGEF16	0.049524	0.750886	0.843795	101.029	0.188214
MEGF6	-0.0510765	0.612547	0.745616	371.718	0.105918		MEGF6	-0.803899	1.72e-10	2e-09	306.124	0.13193
MI0003556	NA	NA	NA	0	NA		MI0003556	NA	NA	NA	0	NA
TPRG1L	-0.174035	0.000345	0.00149459	2831.95	0.049212		TPRG1L	-0.350988	1.94e-05	0.000101	718.979	0.0850458
WRAP73	-0.0130766	0.858799	0.916944	964.778	0.0751828		WRAP73	-0.146782	0.0440333	0.0966243	989.738	0.0748287
TP73	0.277727	0.0172008	0.0463798	292.086	0.126547		TP73	-0.142283	0.14839	0.260713	500.122	0.10329
TP73-AS1	-0.00208039	0.966206	NA	0.883412	0.325183		TP73-AS1	-0.386269	0.00027	0.00110951	423.292	0.112281
CCDC27	NA	NA	NA	0	NA		CCDC27	-0.861215	1.66e-07	1.27e-06	148.227	0.177866
SMIM1	0.0248229	0.827568	0.896143	7.76639	0.306333		SMIM1	-0.172228	0.335843	0.48561	26.8135	0.294638
LRRC47	-0.00493828	0.942942	0.968286	1178.22	0.0697706		LRRC47	-0.100513	0.12071	0.221335	1324.59	0.0660912
CEP104	-0.033799	0.629211	0.759078	986.189	0.0717079		CEP104	0.163212	0.105927	0.1988	430.613	0.106727
DFFB	-0.156662	0.154924	0.280938	284.49	0.118247		DFFB	-0.15135	0.218125	0.35167	251.931	0.133347
C1orf174	0.0986936	0.220135	0.366939	673.807	0.0832601		C1orf174	-0.0561473	0.484248	0.632449	732.196	0.0826928
LOC100133612	-0.0792996	0.460142	0.619234	4.93909	0.321869		LOC100133612	-0.365406	0.0835512	0.164512	31.3551	0.339941
LOC728716	NA	NA	NA	0	NA		LOC728716	NA	NA	NA	0	NA
LOC284661	NA	NA	NA	0	NA		LOC284661	NA	NA	NA	0	NA
AJAP1	NA	NA	NA	0	NA		AJAP1	0.349984	0.0949021	0.18206	25.916	0.364458
BC037321	NA	NA	NA	0	NA		BC037321	0.0927061	0.52409	0.667036	10.8047	0.310882
AK125078	NA	NA	NA	0	NA		AK125078	NA	NA	NA	0	NA
MI0016753	NA	NA	NA	0	NA		MI0016753	NA	NA	NA	0	NA
MI0017322	NA	NA	NA	0	NA		MI0017322	NA	NA	NA	0	NA
NPHP4	-0.117653	0.204	0.347519	496.867	0.096939		NPHP4	-0.143479	0.0854813	0.167595	682.841	0.0863528
KCNAB2	0.330988	0.00693141	0.0213086	267.028	0.134036		KCNAB2	0.206185	9.63e-05	0.000437	6697.13	0.0536096
CHD5	0.0118121	0.885704	0.934794	2.73207	0.317767		CHD5	2.02573	0.000227	0.000951	15.2743	0.717715
RPL22	-0.0294447	0.415442	0.578422	22318.2	0.0364458		RPL22	-0.7129	3.84e-62	7.38e-60	22737.9	0.0430949
RNF207	0.714425	1.25e-05	7.08e-05	142.199	0.180985		RNF207	-0.192348	0.162696	0.280321	182.133	0.154784
ICMT	0.0129198	0.760161	0.851382	4455.87	0.0428436		ICMT	0.159584	0.00465399	0.0141351	2819.78	0.0573048
C1orf211	0.0296395	0.719962	0.823047	2.67228	0.319477		C1orf211	0.0807354	0.537075	0.678554	7.84124	0.318815
HES3	NA	NA	NA	0	NA		HES3	NA	NA	NA	0	NA
GPR153	-0.213904	0.152098	0.277234	113.875	0.176021		GPR153	0.211048	0.146285	0.257655	134.68	0.166653
ACOT7	-0.633695	1.76e-13	2.45e-12	716.446	0.0884628		ACOT7	-0.0365941	0.629483	0.753972	1201.6	0.0782347
HES2	-0.275194	0.0191861	0.0510525	3.9246	0.500288		HES2	-0.0170673	0.865074	0.917618	3.71819	0.322968
ESPN	-1.72239	5.18e-05	0.000263	20.5902	0.519995		ESPN	0.0838971	0.570791	0.706282	109.806	0.172171
MI0015864	NA	NA	NA	0	NA		MI0015864	NA	NA	NA	0	NA
TNFRSF25	-0.265938	0.13413	0.251304	76.579	0.234503		TNFRSF25	-2.06999	1.13e-13	1.88e-12	63.3882	0.293826
PLEKHG5	-0.269333	0.0273035	0.068797	232.52	0.133757		PLEKHG5	1.5512	1.83e-07	1.39e-06	47.4741	0.329523
NOL9	0.00540563	0.946496	0.970254	586.751	0.0864482		NOL9	0.121259	0.111942	0.207789	843.76	0.0785503
TAS1R1	-0.00801662	0.853312	NA	0.808836	0.32611		TAS1R1	NA	NA	NA	0	NA
ZBTB48	0.122658	0.236567	0.387202	340.825	0.11023		ZBTB48	-0.208772	0.0282433	0.0667287	886.77	0.0997612
KLHL21	0.147257	0.0466171	0.106976	914.902	0.0761945		KLHL21	0.242749	0.00799771	0.0226485	521.673	0.0957582
PHF13	0.356269	1.25e-06	8.24e-06	935.547	0.0755992		PHF13	0.103834	0.26585	0.408192	520.986	0.0977812
THAP3	0.115921	0.357141	0.521582	231.527	0.139282		THAP3	-0.121978	0.255595	0.396254	383.709	0.113933
DNAJC11	0.0351245	0.52272	0.67404	1930.54	0.0557163		DNAJC11	0.281942	1.57e-05	8.38e-05	1692.16	0.0667333
CAMTA1	-0.419206	3.31e-09	3.08e-08	952.016	0.0726828		CAMTA1	-0.0617493	0.395267	0.54773	943.1	0.074407
VAMP3	-0.0444238	0.376698	0.540283	3463.26	0.050792		VAMP3	0.167044	0.0358435	0.0813723	1110.5	0.0823099
PER3	0.225625	0.0293654	0.0731528	351.719	0.110235		PER3	0.460308	0.00547035	0.0162889	126.388	0.193517
UTS2	NA	NA	NA	0	NA		UTS2	-0.395929	0.000372	0.00147525	394.408	0.118677
TNFRSF9	0.0429828	0.303004	NA	0.615914	0.331805		TNFRSF9	-0.0149005	0.904595	0.943204	7.3948	0.312276
TRNA_Pseudo	NA	NA	NA	0	NA		TRNA_Pseudo	NA	NA	NA	0	NA
PARK7	-0.274283	1.1e-08	9.55e-08	4456.36	0.0485706		PARK7	-0.142304	0.0122581	0.0327764	5475.03	0.0576814
AX747125	0.167838	0.292528	0.452953	14.7594	0.321372		AX747125	-0.529953	0.0305583	0.0714022	28.2309	0.403939
ERRFI1	-0.496511	1.39e-28	4.7e-27	4953.29	0.0451765		ERRFI1	0.401197	0.0496016	0.106908	49.7696	0.283819
SLC45A1	0.00275595	0.967058	NA	1.85425	0.321196		SLC45A1	0.299352	0.0572876	0.120603	8.13462	0.486624
RERE	-0.0415882	0.490162	0.646261	2091.44	0.0612508		RERE	-0.203265	0.0305426	0.0713792	482.411	0.0983968
BC113958	NA	NA	NA	0	NA		BC113958	NA	NA	NA	0	NA
ENO1	-0.235711	4.8e-10	4.9e-09	32892	0.0394584		ENO1	0.210851	8.67e-07	5.88e-06	34039	0.0432173
MI0022573	NA	NA	NA	0	NA		MI0022573	NA	NA	NA	0	NA
ENO1-AS1	0.0904016	0.337621	0.50149	3.88998	0.331255		ENO1-AS1	0.135417	0.12212	0.223348	2.81064	0.367605
CA6	-0.0143458	0.796213	NA	0.200997	0.328897		CA6	NA	NA	NA	0	NA
SLC2A7	NA	NA	NA	0	NA		SLC2A7	-0.00518048	0.94583	NA	0.31124	0.337771
SLC2A5	-0.0106506	0.755665	NA	0.497969	0.327286		SLC2A5	0.130809	0.00847553	0.0237819	3770.13	0.0502599
GPR157	0.0724476	0.660237	0.781735	30.7881	0.252126		GPR157	0.145568	0.325375	0.474282	9.80498	0.334073
MI0000268	NA	NA	NA	0	NA		MI0000268	NA	NA	NA	0	NA
H6PD	0.345462	3.94e-09	3.63e-08	1672.58	0.059749		H6PD	-0.21981	0.000934	0.00341119	1902.84	0.0678683
SPSB1	0.0309833	0.777067	0.863488	296.232	0.116697		SPSB1	0.277229	0.0744392	0.149934	117.613	0.182399
5S_rRNA	NA	NA	NA	0	NA		5S_rRNA	NA	NA	NA	0	NA
SLC25A33	-0.148621	0.143664	0.265118	384.653	0.107869		SLC25A33	0.288326	0.00268005	0.00865936	459.348	0.100987
TMEM201	0.0833842	0.36147	0.526167	636.923	0.0955973		TMEM201	0.0901101	0.273698	0.417891	782.628	0.0851189
PIK3CD	0.1272	0.431921	0.593536	19.6936	0.289012		PIK3CD	-0.217614	0.000113	0.000508	5729.14	0.0557558
C1orf200	NA	NA	NA	0	NA		C1orf200	-0.435892	0.00347996	0.0109167	163.969	0.168216
BC038541	0.134206	0.187215	0.324931	4.44139	0.350372		BC038541	-0.0285596	0.537915	NA	0.613302	0.338482
CLSTN1	0.120113	0.00661601	0.0204601	6253.16	0.0446673		CLSTN1	-0.159254	0.00272355	0.00878166	6265.88	0.0537062
CTNNBIP1	0.16279	0.0801425	0.166318	484.982	0.0977125		CTNNBIP1	-0.0163688	0.861297	0.915381	572.167	0.0958839
LZIC	-0.0845164	0.270464	0.428264	720.099	0.0790196		LZIC	0.473302	2.4e-05	0.000123	507.426	0.119232
NMNAT1	-0.0472917	0.656142	0.778691	309.345	0.11288		NMNAT1	0.0485031	0.614452	0.741716	461.818	0.101152
MI0019304	NA	NA	NA	0	NA		MI0019304	NA	NA	NA	0	NA
RBP7	0.0188629	0.624632	NA	0.352996	0.329265		RBP7	-0.159294	0.301866	0.44851	13.6047	0.335428
UBE4B	-0.0763482	0.141661	0.262104	2871.29	0.0525986		UBE4B	-0.0915854	0.158724	0.274798	1528.87	0.0662491
KIF1B	-0.197052	0.000805	0.00319865	2275.87	0.0598862		KIF1B	0.645511	5.67e-10	6.2e-09	513.952	0.108535
MI0014254	NA	NA	NA	0	NA		MI0014254	NA	NA	NA	0	NA
PGD	-0.157266	0.000306	0.00133947	5459.27	0.0439748		PGD	0.209655	2.52e-05	0.000129	4363.49	0.0503934
APITD1	-0.312507	0.00245974	0.00860247	360.794	0.109713		APITD1	0.217062	0.0445133	0.0974939	352.118	0.115407
APITD1-CORT	-0.188223	0.239295	0.390559	89.4024	0.196477		APITD1-CORT	0.0446397	0.791745	0.870212	32.9549	0.246051
CORT	0.0795342	0.117072	NA	1.74451	0.339478		CORT	-0.0130576	0.894559	0.936374	3.39079	0.323724
DFFA	0.0243346	0.738072	0.836385	928.234	0.074878		DFFA	0.340012	0.00367016	0.0114272	326.465	0.126338
PEX14	0.0388946	0.714955	0.819549	505.016	0.113752		PEX14	-0.00698678	0.944475	0.967972	455.552	0.10381
CASZ1	-0.299354	0.000754	0.00301885	655.787	0.0927809		CASZ1	0.568273	0.00528319	0.0158125	75.7576	0.25444
C1orf127	NA	NA	NA	0	NA		C1orf127	-0.366153	0.0415989	0.0921389	79.4641	0.224123
TARDBP	-0.0848093	0.0428537	0.0997805	6250.33	0.0423049		TARDBP	0.0365389	0.425418	0.577292	8516.52	0.046377
MASP2	0.22357	0.207274	0.351575	50.5379	0.24477		MASP2	0.0393416	0.812276	0.884209	58.5321	0.214358
SRM	-0.221267	0.00185436	0.00672065	1027.88	0.0730234		SRM	0.0295295	0.650424	0.770234	2501.14	0.0665581
EXOSC10	0.039987	0.440536	0.600576	2500.98	0.0525713		EXOSC10	0.256963	7.89e-07	5.4e-06	3327.57	0.0527489
MTOR	-0.121249	0.0107819	0.0309927	2851.19	0.0480897		MTOR	0.217305	0.000136	0.000598	2293.56	0.0579074
MTOR-AS1	-0.0141042	0.796213	NA	0.187103	0.328877		MTOR-AS1	NA	NA	NA	0	NA
ANGPTL7	0.0141572	0.831207	NA	0.176498	0.328894		ANGPTL7	0.0580025	0.207498	NA	0.792334	0.344517
UBIAD1	0.0307763	0.692518	0.804667	726.968	0.0803541		UBIAD1	0.24232	0.00840841	0.0236277	552.794	0.0961876
PTCHD2	-0.00254573	0.98009	0.988856	4.28457	0.314215		PTCHD2	-0.0185971	0.83102	0.895848	2.68374	0.327545
FBXO2	-0.0484882	0.520021	0.671783	2.40668	0.32481		FBXO2	0.143794	0.0812814	0.161057	2.60003	0.375484
FBXO44	-0.362795	0.0436149	0.101265	76.5488	0.229437		FBXO44	-0.215806	0.0512116	0.109932	372.038	0.118211
FBXO6	0.0780583	0.324419	0.487035	2.80199	0.332382		FBXO6	0.52326	3.93e-05	0.000193	253.045	0.137109
MAD2L2	-0.224117	0.0167071	0.045268	553.914	0.0983324		MAD2L2	0.109177	0.130513	0.235164	1237.04	0.0740836
DRAXIN	NA	NA	NA	0	NA		DRAXIN	-0.046251	0.655221	0.774078	4.09889	0.325151
AK125437	-0.0129738	0.796213	NA	0.134369	0.328789		AK125437	0.00251664	0.980059	0.988999	5.07187	0.31771
AGTRAP	-0.171145	0.0458629	0.10551	554.401	0.0892182		AGTRAP	0.168926	0.0434054	0.0955105	972.928	0.0867092
C1orf167	0.00871925	0.791236	NA	0.514875	0.327161		C1orf167	0.0147065	0.859028	NA	0.174157	0.338894
MTHFR	-0.0992665	0.23056	0.379703	656.86	0.0858028		MTHFR	0.220231	0.014782	0.0384052	765.992	0.0943884
CLCN6	0.10961	0.258704	0.413443	402.079	0.102317		CLCN6	-0.240215	0.00550967	0.0163892	688.588	0.090012
NPPA-AS1	-0.0665138	0.432294	0.593746	2.9356	0.326716		NPPA-AS1	-0.037445	0.773742	0.85891	7.5974	0.310214
NPPA	NA	NA	NA	0	NA		NPPA	-0.0593326	0.427414	0.57895	1.91647	0.337813
NPPB	NA	NA	NA	0	NA		NPPB	NA	NA	NA	0	NA
KIAA2013	-0.0257862	0.685947	0.799894	1600.74	0.0651217		KIAA2013	-0.123134	0.0506832	0.109012	1998.8	0.0641715
PLOD1	-0.0408741	0.538955	0.686838	1319.65	0.0678897		PLOD1	-0.021057	0.747337	0.841816	2007.46	0.0664117
MFN2	0.000517565	0.991028	0.994436	3162.69	0.0494653		MFN2	0.222653	5.22e-05	0.000251	3004.16	0.0558882
MIIP	-0.037734	0.729594	0.829561	368.156	0.117532		MIIP	0.170349	0.060811	0.126647	713.019	0.0943277
MI0022574	NA	NA	NA	0	NA		MI0022574	NA	NA	NA	0	NA
TNFRSF8	-0.00683184	0.907317	NA	1.35327	0.323582		TNFRSF8	-0.22795	0.037405	0.084279	3.93576	0.440387
MI0025516	NA	NA	NA	0	NA		MI0025516	NA	NA	NA	0	NA
TNFRSF1B	0.0441637	0.778429	0.864469	20.3932	0.267174		TNFRSF1B	-0.0826062	0.260609	0.402302	1060.94	0.0752582
MI0017259	NA	NA	NA	0	NA		MI0017259	NA	NA	NA	0	NA
VPS13D	-0.0228168	0.70752	0.814443	1395.15	0.0619271		VPS13D	0.150507	0.0535572	0.114028	816.011	0.0804293
SNORA59B	NA	NA	NA	0	NA		SNORA59B	NA	NA	NA	0	NA
DHRS3	-0.427134	3.22e-09	3e-08	1259.46	0.0739895		DHRS3	-1.39077	2.11e-10	2.42e-09	87.9147	0.233406
MI0022575	NA	NA	NA	0	NA		MI0022575	NA	NA	NA	0	NA
AADACL4	NA	NA	NA	0	NA		AADACL4	NA	NA	NA	0	NA
AADACL3	NA	NA	NA	0	NA		AADACL3	NA	NA	NA	0	NA
C1orf158	NA	NA	NA	0	NA		C1orf158	NA	NA	NA	0	NA
PRAMEF12	NA	NA	NA	0	NA		PRAMEF12	NA	NA	NA	0	NA
PRAMEF1	NA	NA	NA	0	NA		PRAMEF1	NA	NA	NA	0	NA
PRAMEF11	NA	NA	NA	0	NA		PRAMEF11	NA	NA	NA	0	NA
LOC649330	NA	NA	NA	0	NA		LOC649330	NA	NA	NA	0	NA
HNRNPCL1	NA	NA	NA	0	NA		HNRNPCL1	NA	NA	NA	0	NA
PRAMEF2	NA	NA	NA	0	NA		PRAMEF2	NA	NA	NA	0	NA
PRAMEF4	NA	NA	NA	0	NA		PRAMEF4	NA	NA	NA	0	NA
PRAMEF10	NA	NA	NA	0	NA		PRAMEF10	NA	NA	NA	0	NA
PRAMEF8	NA	NA	NA	0	NA		PRAMEF8	NA	NA	NA	0	NA
PRAMEF6	NA	NA	NA	0	NA		PRAMEF6	NA	NA	NA	0	NA
PRAMEF5	NA	NA	NA	0	NA		PRAMEF5	NA	NA	NA	0	NA
PRAMEF22	NA	NA	NA	0	NA		PRAMEF22	NA	NA	NA	0	NA
LOC440563	NA	NA	NA	0	NA		LOC440563	NA	NA	NA	0	NA
PRAMEF3	NA	NA	NA	0	NA		PRAMEF3	NA	NA	NA	0	NA
PRAMEF9	NA	NA	NA	0	NA		PRAMEF9	NA	NA	NA	0	NA
PRAMEF13	NA	NA	NA	0	NA		PRAMEF13	NA	NA	NA	0	NA
PRAMEF19	NA	NA	NA	0	NA		PRAMEF19	NA	NA	NA	0	NA
PRAMEF16	NA	NA	NA	0	NA		PRAMEF16	NA	NA	NA	0	NA
PRAMEF20	NA	NA	NA	0	NA		PRAMEF20	NA	NA	NA	0	NA
PRAMEF17	NA	NA	NA	0	NA		PRAMEF17	NA	NA	NA	0	NA
LRRC38	NA	NA	NA	0	NA		LRRC38	-0.0235382	0.564908	NA	0.342856	0.339491
PDPN	NA	NA	NA	0	NA		PDPN	-0.597473	0.00107211	0.00386845	104.859	0.213304
PRDM2	0.0697905	0.311579	0.473288	1124.45	0.0707341		PRDM2	0.282563	0.00015	0.000655	1065.91	0.07676
AK124197	0.126512	0.256309	0.410754	5.54338	0.340906		AK124197	-0.105004	0.267327	0.409921	3.20126	0.3478
KAZN	-0.941167	1.83e-08	1.54e-07	143.914	0.179776		KAZN	0.355209	0.0369583	0.083534	104.769	0.206131
TMEM51-AS1	1.03694	4.1e-08	3.31e-07	117.694	0.204695		TMEM51-AS1	0.167276	0.260778	0.402528	9.81546	0.347536
TMEM51	0.478517	3.73e-08	3.02e-07	860.339	0.0900841		TMEM51	0.178368	0.128861	0.232884	274.186	0.127147
FHAD1	0.684561	0.0118906	0.0338364	28.6321	0.43422		FHAD1	-0.0242217	0.682714	NA	1.0865	0.334966
AK055853	-0.0648105	0.441091	0.601005	2.70136	0.326574		AK055853	NA	NA	NA	0	NA
EFHD2	0.32965	8.46e-09	7.46e-08	3470.29	0.058224		EFHD2	-0.312991	1.96e-06	1.26e-05	2551.72	0.0671984
CTRC	0.0179902	0.63383	NA	0.626518	0.32743		CTRC	-0.0064403	0.94397	0.967908	2.72577	0.326099
CELA2A	NA	NA	NA	0	NA		CELA2A	NA	NA	NA	0	NA
CELA2B	NA	NA	NA	0	NA		CELA2B	NA	NA	NA	0	NA
CASP9	-0.263569	0.029352	0.073132	258.696	0.132399		CASP9	-0.26499	0.0233125	0.0566814	264.51	0.126134
DNAJC16	0.0675848	0.368695	0.533008	911.976	0.0774797		DNAJC16	0.13839	0.141089	0.250269	509.371	0.0986986
AGMAT	-0.646965	8.99e-13	1.17e-11	588.205	0.093413		AGMAT	-0.089845	0.409144	0.561789	355.485	0.115653
DDI2	0.24062	0.0135539	0.0377692	450.153	0.103078		DDI2	1.26119	3.04e-07	2.23e-06	92.52	0.273611
RSC1A1	0.191135	0.0515529	0.116265	420.365	0.10391		RSC1A1	0.463137	0.00186367	0.0063283	169.11	0.167433
DQ573015	0.200843	0.00417929	0.0137155	1176.86	0.0720762		DQ573015	-0.290585	0.00168662	0.00579355	621.767	0.096871
PLEKHM2	0.0537164	0.467684	0.626192	1145.58	0.0760253		PLEKHM2	0.0525942	0.406947	0.559608	1602.37	0.0647346
SLC25A34	0.00717227	0.933934	0.963266	4.04101	0.315566		SLC25A34	-0.307882	0.122413	0.223753	41.5544	0.299885
TMEM82	-0.0141042	0.796213	NA	0.187103	0.328877		TMEM82	NA	NA	NA	0	NA
FBLIM1	-0.276861	0.0163004	0.0443437	284.291	0.124762		FBLIM1	0.269228	0.0996053	0.189233	8.84527	0.430756
UQCRHL	0.361785	0.0718387	0.152205	14.1346	0.459047		UQCRHL	-0.650001	0.000533	0.0020383	102.662	0.218649
FLJ37453	0.161897	0.273951	0.43196	127.487	0.173756		FLJ37453	-0.273829	0.0763725	0.153045	121.361	0.180899
SPEN	0.20283	3.02e-05	0.00016	3854.05	0.0492421		SPEN	0.266684	2.48e-06	1.55e-05	2809.84	0.0575527
ZBTB17	0.00502503	0.965633	0.981182	275.039	0.131505		ZBTB17	-0.0662367	0.43608	0.587052	649.603	0.0878766
DQ576383	NA	NA	NA	0	NA		DQ576383	NA	NA	NA	0	NA
C1orf64	NA	NA	NA	0	NA		C1orf64	NA	NA	NA	0	NA
HSPB7	NA	NA	NA	0	NA		HSPB7	1.05309	6.07e-21	1.87e-19	387.959	0.115041
CLCNKA	0.00746242	0.87647	NA	0.385443	0.327665		CLCNKA	-0.454178	0.0348192	0.0794912	44.7255	0.306725
CLCNKB	6.39881e-06	0.978988	NA	0.375444	0.327618		CLCNKB	-0.0929816	0.240108	0.377937	2.27823	0.348277
FAM131C	0.193952	0.213937	0.35926	12.2111	0.348325		FAM131C	0.0164752	0.75334	NA	0.214437	0.339037
EPHA2	0.0315082	0.566478	0.709124	5541.65	0.0557065		EPHA2	-0.383088	0.0720737	0.14591	15.4783	0.464159
ARHGEF19	-0.0536023	0.543232	0.690373	649.455	0.0916174		ARHGEF19	-0.424503	0.00178015	0.00607185	227.802	0.149578
RSG1	-0.170794	0.305169	0.467324	73.3582	0.21403		RSG1	-0.0824107	0.632748	0.756742	33.9977	0.251233
FBXO42	0.228232	0.0101444	0.0294374	535.351	0.0929031		FBXO42	-0.114305	0.164988	0.283088	717.783	0.0849719
SZRD1	-0.016798	0.69885	0.809065	4483.68	0.0436503		SZRD1	0.0610148	0.243482	0.381898	3264.51	0.0530381
AL832937	NA	NA	NA	0	NA		AL832937	NA	NA	NA	0	NA
SPATA21	NA	NA	NA	0	NA		SPATA21	0.0129994	0.862032	NA	0.107218	0.338772
NECAP2	0.392343	1.69e-09	1.62e-08	1362.85	0.06659		NECAP2	-0.492793	3.75e-14	6.5e-13	1560.61	0.0663113
CROCCP3	0.218884	0.226182	0.374017	29.816	0.293336		CROCCP3	-0.313628	0.0919715	0.177621	63.6027	0.246372
TRNA_Asn	NA	NA	NA	0	NA		TRNA_Asn	NA	NA	NA	0	NA
BC036435	0.159035	0.162356	0.291328	5.00232	0.361435		BC036435	NA	NA	NA	0	NA
AX747988	0.838544	0.00314271	0.0106863	34.8904	0.398578		AX747988	-0.00475263	0.914397	NA	0.651575	0.335949
TRNA_Gly	NA	NA	NA	0	NA		TRNA_Gly	NA	NA	NA	0	NA
TRNA_Pseudo_2	NA	NA	NA	0	NA		TRNA_Pseudo_2	NA	NA	NA	0	NA
NBPF1	0.621794	2.68e-14	4.02e-13	813.517	0.0838786		NBPF1	0.0937401	0.202881	0.332588	1023.28	0.0756368
CROCCP2	0.00514925	0.961885	0.979287	401.568	0.103339		CROCCP2	-0.572685	6.17e-11	7.56e-10	728.829	0.0902425
BC015342	0.06894	0.425598	0.587698	3.83845	0.326947		BC015342	-0.0804048	0.525763	0.66876	7.64499	0.322432
FLJ00313	0.0346009	0.829679	0.897401	28.8696	0.253027		FLJ00313	-0.0294381	0.862188	0.915906	51.3581	0.222034
MST1P2	0.0316733	0.823662	0.893903	13.4438	0.285777		MST1P2	-0.397982	0.0300782	0.0704068	86.0312	0.230322
TRNA_Val	NA	NA	NA	0	NA		TRNA_Val	NA	NA	NA	0	NA
ESPNP	0.238001	0.0577327	0.12729	5.86092	0.432429		ESPNP	NA	NA	NA	0	NA
CROCC	-0.110365	0.393033	0.556318	203.404	0.143353		CROCC	-0.654903	3.81e-08	3.24e-07	296.349	0.125547
MST1L	-0.0903945	0.377796	0.541242	4.84347	0.327893		MST1L	-0.616959	0.00163672	0.00563989	84.6114	0.234542
MI0016076	NA	NA	NA	0	NA		MI0016076	NA	NA	NA	0	NA
AK125737	0.896621	0.00190605	0.00687919	36.9334	0.393055		AK125737	0.0336793	0.428127	NA	0.510959	0.340473
BC070363	0.576051	0.00557456	0.0176386	70.0352	0.264457		BC070363	-0.444735	0.0547857	0.116176	22.8915	0.459321
DL489931	NA	NA	NA	0	NA		DL489931	NA	NA	NA	0	NA
MFAP2	0.947316	0.0124963	0.0352892	8.00812	1.31585		MFAP2	-0.0425967	0.647172	0.767635	3.19231	0.328793
ATP13A2	-0.11902	0.120104	0.230119	1607.21	0.078874		ATP13A2	0.207926	0.0383255	0.0860208	437.342	0.106002
SDHB	-0.213201	3.32e-05	0.000174	2244.42	0.052107		SDHB	0.173219	0.00362106	0.0112945	1895.41	0.0606068
PADI2	2.21489	1.03e-50	7.15e-49	278.984	0.149367		PADI2	-0.730285	1.24e-05	6.78e-05	147.995	0.18453
PADI1	1.02568	5.84e-29	2e-27	810.57	0.0934391		PADI1	-0.0279385	0.54678	NA	0.601106	0.338426
PADI3	0.121299	0.417518	0.580217	13.2969	0.306434		PADI3	-0.0144914	0.76701	NA	0.151031	0.338866
MI0016990	NA	NA	NA	0	NA		MI0016990	NA	NA	NA	0	NA
PADI4	NA	NA	NA	0	NA		PADI4	NA	NA	NA	0	NA
PADI6	-0.0143458	0.796213	NA	0.200997	0.328897		PADI6	-0.0259261	0.504018	NA	0.723985	0.337797
RCC2	-0.178997	0.000122	0.000579	7676.89	0.0470925		RCC2	-0.150671	0.00381479	0.0118314	9354.16	0.0527428
ARHGEF10L	-0.279473	0.000206	0.000928	1102.13	0.0775224		ARHGEF10L	0.0583415	0.475465	0.623963	755.001	0.0850053
ACTL8	-0.0334077	0.403833	NA	0.884018	0.32876		ACTL8	0.0253199	0.748838	0.842563	2.62157	0.33012
IGSF21	NA	NA	NA	0	NA		IGSF21	NA	NA	NA	0	NA
AX747631	NA	NA	NA	0	NA		AX747631	NA	NA	NA	0	NA
KLHDC7A	0.635519	1.78e-17	3.31e-16	904.42	0.0762804		KLHDC7A	NA	NA	NA	0	NA
PAX7	-0.0915876	0.107244	NA	1.59741	0.343536		PAX7	NA	NA	NA	0	NA
TAS1R2	-0.0286801	0.452137	NA	0.45584	0.329995		TAS1R2	NA	NA	NA	0	NA
ALDH4A1	-0.0282591	0.651109	0.774705	1949.31	0.0635456		ALDH4A1	-0.333022	0.0107001	0.029062	258.421	0.143658
MI0017328	NA	NA	NA	0	NA		MI0017328	NA	NA	NA	0	NA
MI0006352	NA	NA	NA	0	NA		MI0006352	NA	NA	NA	0	NA
IFFO2	0.14218	0.0113038	0.0322962	2172.31	0.057039		IFFO2	0.335257	0.0040925	0.0125985	291.617	0.125868
AX747516	-0.0456651	0.687505	0.801321	6.83628	0.310019		AX747516	-0.109736	0.405663	0.558546	10.2169	0.330019
UBR4	0.128844	0.0017292	0.00631406	7825.89	0.0414786		UBR4	0.20055	0.000116	0.000516	4769.33	0.052683
EMC1	-0.035614	0.530491	0.680656	2835.44	0.0576089		EMC1	0.227051	0.00103564	0.00374758	1859.06	0.0709563
MRTO4	-0.196513	0.000141	0.00066	2465.06	0.0523396		MRTO4	0.0430868	0.489608	0.637256	2321.8	0.0635492
AKR7L	-0.357446	0.0133533	0.0373236	158.286	0.164654		AKR7L	-0.144015	0.416288	0.568514	40.9775	0.252694
AKR7A3	-0.7219	3.26e-14	4.87e-13	591.435	0.0980101		AKR7A3	-0.283839	0.150725	0.263932	28.5696	0.332438
LOC100506730	-0.331479	0.0369058	0.0883074	108.997	0.18891		LOC100506730	0.105011	0.40529	0.558354	211.177	0.138813
AKR7A2	-0.293142	3.25e-06	2.01e-05	1954.62	0.064301		AKR7A2	-0.551469	5.3e-16	1.13e-14	1934.1	0.0693153
PQLC2	-0.0534747	0.669403	0.787642	214.535	0.1374		PQLC2	0.0671058	0.368402	0.520242	1047.38	0.0766569
CAPZB	-0.0494893	0.276902	0.435291	4558.8	0.0459284		CAPZB	-0.0592253	0.250792	0.390461	8404.63	0.0521919
AX748283	0.0622688	0.646392	0.77144	11.2608	0.298435		AX748283	-0.030761	0.857454	0.912962	34.5203	0.25204
Metazoa_SRP	NA	NA	NA	0	NA		Metazoa_SRP	NA	NA	NA	0	NA
MINOS1	-0.314019	3.38e-06	2.08e-05	1340.47	0.0692248		MINOS1	-0.170712	0.00859186	0.0240773	1631	0.0663252
MINOS1-NBL1	-0.130874	0.305504	0.467607	43.5039	0.333463		MINOS1-NBL1	-0.0294579	0.650331	0.770176	45.1754	0.334736
RPS14P3	-0.0962034	0.528689	0.679099	16.139	0.291694		RPS14P3	-0.275795	0.143183	0.253212	15.7957	0.377956
NBL1	-0.122249	0.141567	0.261962	1247.61	0.086133		NBL1	0.284497	0.0555279	0.117479	249.955	0.171425
HTR6	NA	NA	NA	0	NA		HTR6	0.00248557	0.920896	NA	0.418458	0.3373
TMCO4	0.128072	0.138041	0.257087	544.581	0.0900356		TMCO4	0.0251359	0.800565	0.875968	391.438	0.105185
RNF186	-0.0218291	0.539524	NA	0.403107	0.329469		RNF186	NA	NA	NA	0	NA
OTUD3	0.0585823	0.489273	0.645444	578.241	0.0883714		OTUD3	0.0453628	0.595574	0.72547	625.54	0.0888062
PLA2G2E	NA	NA	NA	0	NA		PLA2G2E	NA	NA	NA	0	NA
PLA2G2A	-0.101994	0.224531	0.371998	2.862	0.340908		PLA2G2A	NA	NA	NA	0	NA
PLA2G5	NA	NA	NA	0	NA		PLA2G5	-0.0366926	0.469454	NA	1.01833	0.338348
PLA2G2D	NA	NA	NA	0	NA		PLA2G2D	0.0885927	0.391425	0.543872	4.36456	0.337458
PLA2G2F	0.0073954	0.935036	0.963871	3.95077	0.314039		PLA2G2F	-0.00109071	0.944404	NA	0.393325	0.337477
PLA2G2C	NA	NA	NA	0	NA		PLA2G2C	NA	NA	NA	0	NA
UBXN10	0.402275	0.0501219	0.113646	46.4796	0.298555		UBXN10	-0.103056	0.0847214	0.166329	1.66801	0.35701
VWA5B1	NA	NA	NA	0	NA		VWA5B1	NA	NA	NA	0	NA
LOC339505	NA	NA	NA	0	NA		LOC339505	NA	NA	NA	0	NA
CAMK2N1	0.0719171	0.197195	0.338257	1945.9	0.0566823		CAMK2N1	0.0506078	0.265535	NA	0.685116	0.342959
MUL1	0.083916	0.329921	0.49273	566.702	0.0898298		MUL1	-0.0555029	0.52519	0.668329	568.122	0.0903357
FAM43B	NA	NA	NA	0	NA		FAM43B	NA	NA	NA	0	NA
CDA	-0.387467	0.0692889	0.147938	21.9852	0.415525		CDA	0.0040328	0.977779	0.987721	95.0304	0.180025
PINK1	-0.0411952	0.698856	0.809065	411.638	0.11305		PINK1	-0.366967	6.2e-06	3.6e-05	1038.58	0.0838446
MI0020361	NA	NA	NA	0	NA		MI0020361	NA	NA	NA	0	NA
DDOST	-0.0881154	0.0308387	0.0761171	8449.33	0.0411276		DDOST	0.15357	0.000287	0.00117038	11625.7	0.0427106
KIF17	-0.0573206	0.218618	NA	1.22255	0.332989		KIF17	0.890153	1.07e-33	6.84e-32	1291.48	0.0745784
SH2D5	0.0598311	0.588578	0.726804	5.91405	0.314089		SH2D5	0.0957137	0.232533	0.368437	2.23978	0.348984
HP1BP3	0.135831	0.000299	0.00130869	9459.88	0.0378442		HP1BP3	-0.0560086	0.204809	0.335276	10051.7	0.0445908
EIF4G3	-0.0189478	0.661546	0.782575	4251.35	0.0437898		EIF4G3	0.0441572	0.45242	0.60266	4992.28	0.0597769
MI0006390	NA	NA	NA	0	NA		MI0006390	NA	NA	NA	0	NA
ECE1	-0.12555	0.0116275	0.0331602	4936.47	0.050349		ECE1	1.44673	5.8e-34	3.81e-32	389.204	0.121192
AX747766	0.0162771	0.714869	NA	0.251074	0.32908		AX747766	NA	NA	NA	0	NA
LOC100506801	-0.147151	0.176777	0.311293	5.56701	0.355528		LOC100506801	0.0269985	0.537423	NA	0.403741	0.339761
AK098438	-0.082313	0.555079	0.700629	142.076	0.159019		AK098438	0.0315672	0.821646	0.889973	155.341	0.15945
BC127868	NA	NA	NA	0	NA		BC127868	NA	NA	NA	0	NA
NBPF3	0.0710667	0.54062	0.688291	238.418	0.126104		NBPF3	0.347222	0.0131973	0.0349215	167.938	0.157231
ALPL	-0.0143458	0.796213	NA	0.200997	0.328897		ALPL	0.0129994	0.862032	NA	0.107218	0.338772
RAP1GAP	-0.247818	8.58e-05	0.000421	1781.29	0.0644197		RAP1GAP	1.04624	1.26e-05	6.87e-05	65.6769	0.273631
USP48	-0.0820425	0.126655	0.239837	2724.33	0.0546009		USP48	0.00828027	0.879176	0.926828	3122.2	0.0555064
LDLRAD2	-0.0502224	0.759796	0.851256	28.7288	0.254253		LDLRAD2	-2.43413	1.44e-08	1.3e-07	28.0958	0.467299
HSPG2	-0.272303	2.22e-06	1.41e-05	7590.46	0.0585368		HSPG2	0.280114	0.00459852	0.013974	572.977	0.104229
CELA3B	-0.0191306	0.700543	NA	1.11397	0.325979		CELA3B	NA	NA	NA	0	NA
CELA3A	-0.0655981	0.185349	NA	1.29991	0.334608		CELA3A	NA	NA	NA	0	NA
LINC00339	-0.00566447	0.963277	0.980012	227.743	0.129333		LINC00339	-0.63706	2.85e-05	0.000144	194.553	0.166879
CDC42	0.10727	0.00637805	0.0198266	8562.11	0.039627		CDC42	0.031584	0.498174	0.644666	8362.4	0.0471422
WNT4	-0.0472598	0.707506	0.814443	8.34232	0.303382		WNT4	0.0323249	0.708154	0.813344	2.59786	0.328961
MI0016754	NA	NA	NA	0	NA		MI0016754	NA	NA	NA	0	NA
ZBTB40	0.163319	0.0241882	0.0621031	979.698	0.0745556		ZBTB40	0.0958074	0.114373	0.211604	1922.26	0.0617537
EPHA8	0.0342975	0.41048	NA	0.490377	0.330535		EPHA8	-0.0155481	0.76701	NA	0.204021	0.338958
MI0021271	NA	NA	NA	0	NA		MI0021271	NA	NA	NA	0	NA
C1QA	NA	NA	NA	0	NA		C1QA	-0.0436889	0.731696	0.82985	7.83343	0.31319
C1QC	NA	NA	NA	0	NA		C1QC	-0.165371	0.026861	0.0639298	2.32382	0.392608
C1QB	NA	NA	NA	0	NA		C1QB	NA	NA	NA	0	NA
EPHB2	0.309915	0.0753304	0.158122	78.122	0.221654		EPHB2	2.34982	0.00709875	0.0204139	4.6151	1.61902
MI0017316	NA	NA	NA	0	NA		MI0017316	NA	NA	NA	0	NA
MI0015860	NA	NA	NA	0	NA		MI0015860	NA	NA	NA	0	NA
AK025975	0.0204847	0.585177	NA	0.376611	0.329388		AK025975	NA	NA	NA	0	NA
LOC729059	NA	NA	NA	0	NA		LOC729059	NA	NA	NA	0	NA
KDM1A	-0.00876386	0.84457	0.906259	4020.66	0.045002		KDM1A	0.47549	5.21e-13	8.1e-12	2439.75	0.0671823
MI0014127	NA	NA	NA	0	NA		MI0014127	NA	NA	NA	0	NA
MI0016755	NA	NA	NA	0	NA		MI0016755	NA	NA	NA	0	NA
LUZP1	-0.0572837	0.315846	0.477756	2370.64	0.0579793		LUZP1	0.386677	6.97e-06	3.99e-05	1073.75	0.0893372
U6	NA	NA	NA	0	NA		U6	NA	NA	NA	0	NA
HTR1D	-0.19662	0.126311	0.23939	215.067	0.142538		HTR1D	-0.0153945	0.656947	NA	0.58515	0.33722
HNRNPR	-0.194887	2.52e-06	1.59e-05	7680.63	0.0417677		HNRNPR	0.324402	7.78e-08	6.31e-07	5649.34	0.0615304
ZNF436	0.266317	0.00366144	0.0122103	626.189	0.0962875		ZNF436	0.556014	0.00013	0.000572	190.156	0.159913
C1orf213	0.139956	0.409105	0.571947	56.0142	0.230917		C1orf213	-0.163009	0.36197	0.513151	36.6754	0.262396
TCEA3	0.078329	0.605923	0.740654	99.5207	0.182853		TCEA3	0.923145	2.28e-08	2e-07	151.88	0.177311
ASAP3	0.29134	0.107413	0.210409	63.9859	0.242931		ASAP3	0.0903362	0.388023	0.540478	4.95644	0.337411
BC038455	NA	NA	NA	0	NA		BC038455	NA	NA	NA	0	NA
E2F2	0.0129149	0.907294	0.947273	268.226	0.120347		E2F2	-0.169091	0.0837384	0.164788	454.221	0.10277
AX748204	NA	NA	NA	0	NA		AX748204	-0.0115959	0.86017	0.914461	1.65103	0.332611
ID3	0.0539448	0.640842	0.767274	6.80655	0.310239		ID3	0.327875	0.0514673	0.110391	99.0127	0.203785
MDS2	NA	NA	NA	0	NA		MDS2	NA	NA	NA	0	NA
RPL11	0.188373	1.98e-08	1.66e-07	29500.7	0.0337652		RPL11	-0.550379	1.67e-33	1.06e-31	35837.5	0.045989
TCEB3	0.0575484	0.255239	0.409334	2331.71	0.0512409		TCEB3	0.130168	0.0517687	0.110923	1341.23	0.0684468
LOC100506963	-0.338885	0.0869129	0.177584	43.6137	0.291469		LOC100506963	-0.279877	0.151988	0.265779	41.623	0.29138
PITHD1	0.0744	0.205647	0.349598	1623.18	0.059884		PITHD1	-0.23442	0.00208171	0.00697109	825.26	0.0784459
LYPLA2	-0.15474	0.0190874	0.0508236	1828.74	0.0674726		LYPLA2	-0.312284	0.000328	0.00132364	1240.73	0.0903417
GALE	-0.237759	0.00012	0.000573	2077.84	0.0630589		GALE	0.408451	0.000708	0.00265291	274.191	0.129891
HMGCL	0.151309	0.0182944	0.0489896	1259.64	0.0655569		HMGCL	-0.518372	2.2e-08	1.93e-07	667.335	0.0961294
FUCA1	0.284272	1.15e-07	8.83e-07	2170.54	0.0544756		FUCA1	-0.485857	0.000153	0.000666	245.067	0.139024
CNR2	-0.0129738	0.796213	NA	0.134369	0.328789		CNR2	-0.0123597	0.78505	NA	0.749616	0.336214
MI0016756	NA	NA	NA	0	NA		MI0016756	NA	NA	NA	0	NA
PNRC2	0.079095	0.103757	0.204923	6531.39	0.0492165		PNRC2	-0.185793	0.000306	0.00124303	6471.87	0.0515583
AK054635	-0.0512304	0.436152	0.597007	1292.55	0.0671953		AK054635	-0.239276	0.00156403	0.00541827	1117.26	0.0780042
SRSF10	-0.116623	0.00593881	0.0186134	6200.34	0.0427579		SRSF10	0.0681244	0.195226	0.322547	4552.36	0.053305
DQ588542	NA	NA	NA	0	NA		DQ588542	NA	NA	NA	0	NA
MYOM3	-0.451468	9.75e-10	9.66e-09	959.518	0.0757734		MYOM3	NA	NA	NA	0	NA
IL22RA1	-0.130452	0.0584547	0.128718	1051.57	0.0706252		IL22RA1	NA	NA	NA	0	NA
IFNLR1	-0.484937	0.00796503	0.0240215	107.4	0.22309		IFNLR1	-0.015332	0.76701	NA	0.191825	0.338938
LOC284632	NA	NA	NA	0	NA		LOC284632	NA	NA	NA	0	NA
DQ597487	NA	NA	NA	0	NA		DQ597487	NA	NA	NA	0	NA
DQ601330	NA	NA	NA	0	NA		DQ601330	NA	NA	NA	0	NA
GRHL3	-1.36922	6.79e-12	8.21e-11	121.474	0.210922		GRHL3	0.0401525	0.693016	0.802926	4.254	0.325092
STPG1	-0.135404	0.207611	0.352091	308.329	0.114771		STPG1	0.184565	0.130335	0.234892	229.058	0.133071
NIPAL3	-0.00481099	0.929943	0.960283	1843.26	0.0552931		NIPAL3	0.140278	0.0788846	0.15722	864.614	0.0824631
RCAN3AS	-0.0698228	0.482536	0.639862	4.30086	0.322177		RCAN3AS	-0.043813	0.686669	0.798496	4.42477	0.322835
RCAN3	0.0454844	0.585342	0.724101	667.418	0.0866344		RCAN3	0.179041	0.154745	0.269404	232.659	0.138307
NCMAP	-0.246876	0.096756	0.1935	130.039	0.173754		NCMAP	NA	NA	NA	0	NA
SRRM1	0.167326	0.000176	0.000805	3903.17	0.0450932		SRRM1	0.221791	1.44e-05	7.74e-05	3926.56	0.0518466
CLIC4	-0.99675	1.65e-72	1.81e-70	5570.27	0.055734		CLIC4	1.14969	1.53e-05	8.2e-05	2959.3	0.310184
Z24749	-0.0715142	0.0183614	0.0491606	59.5663	0.340062		Z24749	-0.527741	2.57e-07	1.91e-06	1225.59	0.10728
RUNX3	0.00198163	0.980397	NA	0.310867	0.327786		RUNX3	0.467632	2.36e-12	3.43e-11	1291.87	0.0680479
AX747207	-0.0143458	0.796213	NA	0.200997	0.328897		AX747207	0.20993	0.12157	0.222538	6.76727	0.398572
MI0022576	NA	NA	NA	0	NA		MI0022576	NA	NA	NA	0	NA
MI0016764	NA	NA	NA	0	NA		MI0016764	NA	NA	NA	0	NA
SYF2	-0.0456789	0.464663	0.623218	1641.78	0.0637553		SYF2	-0.379266	4.58e-07	3.26e-06	1222.88	0.0773658
C1orf63	0.127701	0.0396729	0.0938759	1554.67	0.0633806		C1orf63	-0.574972	5.78e-22	1.89e-20	2520.83	0.060538
RHD	-0.00732709	0.898861	NA	1.3935	0.323893		RHD	-0.186371	0.0990145	0.188416	4.3639	0.393683
AX747205	0.190022	0.224414	0.371883	12.1864	0.344037		AX747205	-0.606789	0.00976974	0.0269203	52.2507	0.322895
TMEM50A	0.147104	0.0015951	0.00587256	3047.92	0.0471285		TMEM50A	-0.0668436	0.240334	0.378191	2223.99	0.0577601
RHCE	-0.0100976	0.923981	0.957545	5.22402	0.310342		RHCE	0.0589939	0.643572	0.764868	7.52237	0.315314
TMEM57	-0.353177	1.01e-05	5.78e-05	701.614	0.0827387		TMEM57	-0.198431	0.014613	0.0380338	727.556	0.0840838
LDLRAP1	-0.540579	1.48e-07	1.12e-06	537.316	0.107756		LDLRAP1	-0.174714	0.0356876	0.0811026	765.563	0.0857558
MAN1C1	-0.0402415	0.437109	NA	1.35909	0.328426		MAN1C1	0.0524229	0.654462	0.773421	245.097	0.126767
SEPN1	-0.179839	0.0697063	0.148518	428.517	0.105285		SEPN1	-0.318997	5.28e-07	3.72e-06	2709.68	0.0648681
MTFR1L	0.149802	0.0960245	0.192481	501.127	0.0941744		MTFR1L	-0.228136	0.000981	0.00357075	1234.36	0.0709114
LOC646471	0.0920734	0.569664	0.712	66.4574	0.208522		LOC646471	0.0542866	0.714657	0.817861	118.554	0.173286
AUNIP	-0.15332	0.120079	0.230098	407.895	0.104207		AUNIP	-0.0675005	0.592936	0.723595	195.69	0.138981
PAQR7	0.558256	1.18e-08	1.02e-07	445.536	0.102099		PAQR7	-0.0923246	0.554187	0.691625	101.752	0.18524
STMN1	-0.345611	2.76e-15	4.44e-14	9259	0.0441796		STMN1	-0.540215	1.01e-32	6.06e-31	24647	0.0457265
MI0016423	NA	NA	NA	0	NA		MI0016423	NA	NA	NA	0	NA
PAFAH2	-0.464638	2.14e-09	2.03e-08	779.131	0.0799082		PAFAH2	-0.349651	0.000147	0.000642	515.148	0.0963409
EXTL1	0.0261459	0.511757	NA	0.752055	0.327979		EXTL1	0.0479261	0.695249	0.804564	8.10506	0.315422
SLC30A2	0.000838398	0.988536	NA	1.64847	0.322386		SLC30A2	NA	NA	NA	0	NA
TRIM63	0.0896528	0.34259	0.5066	3.74878	0.330957		TRIM63	0.121759	0.272254	0.416197	4.40403	0.348839
PDIK1L	0.173187	0.0312658	0.0769883	711.155	0.0833967		PDIK1L	-0.10855	0.381679	0.533984	220.547	0.135175
FAM110D	0.0324819	0.404376	NA	0.541338	0.330421		FAM110D	-0.00176448	0.94515	NA	0.378178	0.337517
ZNF593	-0.0629354	0.565686	0.708677	338.216	0.11697		ZNF593	-0.142316	0.223831	0.358312	256.938	0.126202
CNKSR1	0.0421289	0.635809	0.76359	616.042	0.0928642		CNKSR1	0.0645447	0.681024	0.794144	16.7865	0.288716
CATSPER4	NA	NA	NA	0	NA		CATSPER4	0.0261901	0.551841	NA	0.388594	0.339693
BC030768	-0.0144156	0.660595	NA	0.591448	0.327521		BC030768	NA	NA	NA	0	NA
CEP85	-0.204802	0.000962	0.00373646	1515.69	0.0633134		CEP85	0.0818968	0.204059	0.334175	1611.65	0.0658643
SH3BGRL3	-0.634228	1.39e-41	7.07e-40	3820.58	0.0473339		SH3BGRL3	-0.235099	8.89e-05	0.000407	5714.29	0.0610615
UBXN11	-0.248107	0.0156973	0.0429355	457.122	0.108919		UBXN11	-0.548559	3.46e-09	3.41e-08	802.921	0.0962429
CD52	-1.61424	4.36e-10	4.47e-09	74.134	0.278861		CD52	1.12838	1.27e-31	7.07e-30	619.659	0.0980506
AIM1L	-0.340369	0.00214662	0.00763247	332.596	0.118835		AIM1L	0.0174298	0.709702	NA	0.539625	0.337385
ZNF683	NA	NA	NA	0	NA		ZNF683	NA	NA	NA	0	NA
LIN28A	-0.0203917	0.609449	NA	0.321471	0.329278		LIN28A	-0.00449814	0.930578	NA	0.963555	0.335063
DHDDS	-0.0932596	0.226909	0.375043	736.398	0.0795503		DHDDS	0.319743	0.000921	0.00336484	494.875	0.101434
AL050085	-0.0502926	0.388653	NA	1.60976	0.329606		AL050085	-0.139309	0.23206	0.368022	4.85971	0.35621
HMGN2	-0.235583	2.75e-11	3.18e-10	19995.4	0.0355946		HMGN2	-0.538695	7.37e-35	5.05e-33	32589.7	0.0440775
RPS6KA1	0.0461708	0.426199	0.588085	1845.33	0.0590236		RPS6KA1	-0.158392	0.00350608	0.0109829	3708.81	0.0550027
MI0009986	NA	NA	NA	0	NA		MI0009986	NA	NA	NA	0	NA
ARID1A	-0.045767	0.357099	0.521568	3376	0.0501655		ARID1A	-0.0889306	0.0821195	0.162279	4383.01	0.0515548
PIGV	0.0835976	0.281749	0.440687	717.573	0.080231		PIGV	-0.274904	0.00535148	0.0159877	441.993	0.10401
BC016143	0.326862	0.0897655	0.182257	56.7012	0.276574		BC016143	-0.497344	0.0015296	0.00531481	157.251	0.177947
ZDHHC18	0.286911	1.97e-06	1.26e-05	1471.33	0.0615175		ZDHHC18	0.0223902	0.810605	0.883216	507.9	0.0983352
SFN	-0.23619	0.0019801	0.0071151	1601.3	0.0787681		SFN	0.0115636	0.796337	NA	0.499345	0.337472
GPN2	-0.0539616	0.621809	0.753123	406.835	0.116686		GPN2	0.223544	0.0621322	0.128983	280.012	0.130173
GPATCH3	0.0430814	0.669335	0.787642	402.94	0.106992		GPATCH3	-0.259414	0.0291833	0.0685787	322.276	0.128721
NR0B2	-1.0167	8.1e-09	7.18e-08	132.579	0.189259		NR0B2	-0.0235382	0.564908	NA	0.342856	0.339491
NUDC	-0.345645	4.77e-11	5.38e-10	4376.16	0.0533123		NUDC	-0.00673646	0.905442	0.943693	3686.01	0.0572565
C1orf172	-0.0221472	0.792262	0.873835	635.875	0.0868497		C1orf172	0.0149982	0.859028	NA	0.189304	0.338918
TRNP1	-0.257106	2.03e-09	1.93e-08	4840.31	0.0432965		TRNP1	0.397626	0.0637536	0.131629	39.8002	0.331292
FAM46B	0.0643898	0.625891	0.756091	9.47676	0.301941		FAM46B	0.224912	0.194557	0.321628	14.3528	0.359207
SLC9A1	-0.115568	0.194482	0.334523	575.505	0.0928491		SLC9A1	0.252814	0.00707083	0.0203436	509.937	0.0984963
DL490887	NA	NA	NA	0	NA		DL490887	-0.00253449	0.949502	NA	0.258249	0.33786
WDTC1	0.25258	7.16e-05	0.000356	1585.07	0.0650104		WDTC1	-0.136124	0.0785326	0.156662	1044.41	0.079667
TMEM222	-0.0136751	0.859466	0.917419	922.37	0.0791507		TMEM222	-0.237944	0.0113444	0.0305791	799.92	0.0983962
LOC644961	-0.0776882	0.641333	0.767394	46.3711	0.22695		LOC644961	0.284944	0.14069	0.249791	44.339	0.285416
SYTL1	-0.75713	9.23e-12	1.11e-10	416.601	0.11554		SYTL1	0.481074	3.34e-06	2.03e-05	488.382	0.108805
MAP3K6	-0.497223	2.18e-05	0.000118	324.273	0.125121		MAP3K6	0.140843	0.138508	0.246768	584.565	0.0996848
FCN3	-0.0141042	0.796213	NA	0.187103	0.328877		FCN3	-0.00194482	0.972365	NA	1.09964	0.334071
CD164L2	-0.0306709	0.545319	NA	1.02661	0.327154		CD164L2	NA	NA	NA	0	NA
GPR3	-0.46117	0.0355687	0.0855549	46.5942	0.329602		GPR3	0.441331	0.0536343	0.11415	27.1026	0.400765
WASF2	-0.0285488	0.490349	0.646261	5324.09	0.0417276		WASF2	0.0237714	0.613341	0.740687	4650.94	0.0476706
AHDC1	-0.48053	1.3e-07	9.87e-07	598.704	0.0946561		AHDC1	0.258193	0.0573656	0.120709	175.581	0.152063
FGR	NA	NA	NA	0	NA		FGR	-0.498039	9.67e-05	0.000439	250.893	0.137998
IFI6	3.26102	1.26e-306	1.78e-303	1379.9	0.0873135		IFI6	2.80503	0	0	2104.56	0.0701981
FAM76A	0.353196	0.00319363	0.0108287	246.242	0.130271		FAM76A	0.0879856	0.529259	0.671454	147.659	0.158631
STX12	0.0135166	0.846278	0.907031	1149.75	0.0717646		STX12	-0.106988	0.169467	0.289241	874.284	0.0802249
PPP1R8	-0.10726	0.0626255	0.136103	1791.46	0.0585797		PPP1R8	0.227424	0.000131	0.000578	1892.9	0.060565
SCARNA1	NA	NA	NA	0	NA		SCARNA1	NA	NA	NA	0	NA
THEMIS2	NA	NA	NA	0	NA		THEMIS2	0.0245644	0.77313	0.858558	650.759	0.0886027
RPA2	0.328716	1.24e-07	9.43e-07	1686.36	0.0634877		RPA2	-0.00891623	0.909161	0.946241	1127.65	0.0793463
SMPDL3B	-0.390126	0.000135	0.000635	384.302	0.108014		SMPDL3B	0.715378	0.0160451	0.0412085	21.2161	0.556718
XKR8	0.122784	0.371124	0.535327	153.12	0.156409		XKR8	-0.27321	0.0372775	0.0840864	206.06	0.145172
EYA3	0.0599525	0.42076	0.583268	800.445	0.0766304		EYA3	-0.145607	0.0572949	0.120604	826.112	0.0788153
PTAFR	-1.78676	3.89e-09	3.59e-08	47.7035	0.328602		PTAFR	0.0176117	0.91522	0.950029	45.3341	0.235799
DNAJC8	0.00970464	0.848803	0.908965	2559.02	0.0517334		DNAJC8	0.119229	0.0161524	0.0414475	4052.69	0.0501523
ATPIF1	-0.377421	4.86e-10	4.96e-09	2405.79	0.0618218		ATPIF1	-0.124074	0.0574506	0.120844	2237.44	0.0666107
JA611241	NA	NA	NA	0	NA		JA611241	NA	NA	NA	0	NA
SESN2	-2.18261	1.23e-100	1.95e-98	642.745	0.103033		SESN2	0.126463	0.319854	0.468378	216.965	0.140005
MED18	0.0209345	0.833897	0.89946	385.382	0.105419		MED18	0.0179659	0.834315	0.898267	583.794	0.0891324
PHACTR4	-0.313623	9.77e-08	7.53e-07	1584.71	0.0599209		PHACTR4	0.24024	0.00238768	0.00782432	973.795	0.0817418
SNHG3	-0.273598	1.1e-07	8.47e-07	2543.74	0.0522584		SNHG3	0.152773	0.0393034	0.0878456	1277.89	0.0762206
RCC1	-0.0577507	0.198894	0.340514	4224.45	0.0453611		RCC1	0.175275	0.00115586	0.00413042	3217.59	0.0546373
TRNAU1AP	-0.175059	0.0350303	0.0845602	637.366	0.0862832		TRNAU1AP	-0.340436	0.000377	0.00149497	487.581	0.10042
SNHG12	0.451643	4.5e-07	3.15e-06	574.297	0.0931221		SNHG12	0.0419389	0.616134	0.743359	624.003	0.0867
SNORD99	NA	NA	NA	0	NA		SNORD99	NA	NA	NA	0	NA
SNORA61	NA	NA	NA	0	NA		SNORA61	NA	NA	NA	0	NA
SNORA44	NA	NA	NA	0	NA		SNORA44	NA	NA	NA	0	NA
SNORA16A	NA	NA	NA	0	NA		SNORA16A	NA	NA	NA	0	NA
RAB42	0.204838	0.120493	0.230724	6.45339	0.386817		RAB42	-0.0438377	0.429354	0.580549	1.37137	0.338385
TAF12	0.0253295	0.741744	0.838776	824.246	0.0794397		TAF12	-0.0576966	0.4712	0.620324	748.423	0.0825124
RNU11	NA	NA	NA	0	NA		RNU11	-0.0179871	0.642905	NA	0.302062	0.339199
GMEB1	0.00392417	0.972036	0.984408	259.764	0.125286		GMEB1	0.316644	0.00994209	0.027322	284.771	0.134007
SCARNA24	NA	NA	NA	0	NA		SCARNA24	NA	NA	NA	0	NA
YTHDF2	0.00551839	0.911307	0.949844	2966.99	0.0508321		YTHDF2	0.0403789	0.483634	0.631882	3270.35	0.0586084
OPRD1	NA	NA	NA	0	NA		OPRD1	NA	NA	NA	0	NA
EPB41	0.154849	0.00176583	0.00643124	2865.27	0.0501683		EPB41	0.38726	2.6e-06	1.61e-05	1054.23	0.0852867
TMEM200B	0.0478669	0.30437	NA	1.04232	0.330593		TMEM200B	-0.0155481	0.76701	NA	0.204021	0.338958
SRSF4	0.300547	6.74e-08	5.3e-07	2474.78	0.0565877		SRSF4	-0.169593	0.00211375	0.00705001	3495.71	0.0559634
MECR	-0.166201	0.0601476	0.131812	572.674	0.0922745		MECR	-0.0608927	0.549547	0.688195	404.539	0.107004
PTPRU	0.00944738	0.926249	0.958301	5.29189	0.309678		PTPRU	-0.254542	0.12214	0.223348	96.7123	0.199794
BC042538	0.0141572	0.831207	NA	0.176498	0.328894		BC042538	NA	NA	NA	0	NA
MATN1	-0.0332183	0.416483	NA	0.847229	0.328745		MATN1	0.0147655	0.837122	0.899748	1.82938	0.331347
MATN1-AS1	-0.0550276	0.719358	0.822538	19.3053	0.279798		MATN1-AS1	-0.0502764	0.766657	0.854194	50.3441	0.223696
LAPTM5	-0.312998	0.0718474	0.152205	10.0516	0.466174		LAPTM5	-0.291226	1.8e-11	2.35e-10	17504.6	0.043731
MI0016757	NA	NA	NA	0	NA		MI0016757	NA	NA	NA	0	NA
SDC3	-0.940411	8.09e-10	8.07e-09	172.444	0.162423		SDC3	0.458411	1.09e-08	9.98e-08	814.857	0.0825979
PUM1	0.0815233	0.0722474	0.152886	3922.12	0.0456232		PUM1	0.184412	0.00327531	0.0103529	2598.51	0.0639874
SNORD103A	NA	NA	NA	0	NA		SNORD103A	NA	NA	NA	0	NA
SNORD85	NA	NA	NA	0	NA		SNORD85	NA	NA	NA	0	NA
NKAIN1	0.0193148	0.652766	NA	0.302035	0.329229		NKAIN1	0.403615	0.0508935	0.10937	58.9168	0.292481
SNRNP40	0.0118419	0.832169	0.898636	1795.33	0.0569729		SNRNP40	-0.054146	0.325725	0.474673	2583.17	0.0558174
ZCCHC17	-0.0571115	0.397152	0.560503	1023.21	0.0689244		ZCCHC17	-0.0623078	0.405968	0.558834	841.842	0.0769425
FABP3	0.0418296	0.759838	0.851256	11.2757	0.292973		FABP3	-0.123813	0.208899	0.340654	3.36279	0.35585
SERINC2	0.0278085	0.676742	0.79302	2472.76	0.0683854		SERINC2	1.05958	3.68e-15	7.25e-14	427.809	0.139636
LOC149086	NA	NA	NA	0	NA		LOC149086	NA	NA	NA	0	NA
LOC284551	NA	NA	NA	0	NA		LOC284551	-0.00518048	0.94583	NA	0.31124	0.337771
TINAGL1	0.220354	0.000233	0.00104084	5246.18	0.06102		TINAGL1	-0.00109071	0.944404	NA	0.393325	0.337477
HCRTR1	0.0193148	0.652766	NA	0.302035	0.329229		HCRTR1	0.0149982	0.859028	NA	0.189304	0.338918
PEF1	-0.0263208	0.678564	0.794318	1480.17	0.0647478		PEF1	-0.0697053	0.358719	0.509594	925.51	0.0780039
AX747565	0.138808	0.417376	0.580126	43.252	0.243904		AX747565	-0.294704	0.116834	0.215451	57.7852	0.255566
COL16A1	0.585994	7.51e-10	7.51e-09	634.261	0.0988438		COL16A1	0.0129994	0.862032	NA	0.107218	0.338772
BAI2	0.507631	0.0291529	0.072759	36.2998	0.367073		BAI2	0.320151	0.0997469	0.189461	15.4281	0.423689
MI0015862	NA	NA	NA	0	NA		MI0015862	NA	NA	NA	0	NA
BC069257	0.0225365	0.582229	NA	0.36484	0.32944		BC069257	-0.0174674	0.706734	NA	0.462271	0.337731
SPOCD1	0.0741188	0.323839	0.486352	2.65121	0.331856		SPOCD1	0.0756843	0.0974598	NA	1.29483	0.349509
PTP4A2	-0.0681984	0.0673575	0.144482	7403.08	0.0375195		PTP4A2	0.0662396	0.16598	0.284372	4145.4	0.0484066
KHDRBS1	-0.110393	0.00669513	0.020672	6241.88	0.0410363		KHDRBS1	-0.00980068	0.839748	0.901307	6015.3	0.0487985
TMEM39B	0.214286	0.0267565	0.0675942	478.546	0.102109		TMEM39B	-0.0894238	0.32529	0.474238	583.192	0.0945547
MI0019142	NA	NA	NA	0	NA		MI0019142	NA	NA	NA	0	NA
KPNA6	-0.0154925	0.759964	0.851256	2330.75	0.0510712		KPNA6	0.301492	2.52e-07	1.88e-06	2212.23	0.0594861
TXLNA	0.0665663	0.170552	0.30286	2577.85	0.0488782		TXLNA	0.114379	0.0362784	0.0822181	2721.32	0.0554249
CCDC28B	0.507432	0.000586	0.00240916	161.395	0.16508		CCDC28B	0.223496	0.129869	0.234364	135.778	0.170059
IQCC	0.0517658	0.646383	0.77144	272.039	0.122398		IQCC	0.065818	0.579164	0.712903	261.18	0.128624
DCDC2B	0.0188629	0.624632	NA	0.352996	0.329265		DCDC2B	0.0164752	0.75334	NA	0.214437	0.339037
TMEM234	-0.0306529	0.798455	0.877366	216.581	0.129967		TMEM234	-0.412869	0.00543394	0.016197	158.894	0.168067
EIF3I	-0.177397	2.33e-05	0.000125	6144.28	0.0422719		EIF3I	-0.131959	0.00907986	0.0252947	4502.16	0.0511615
MTMR9LP	0.354539	0.0559301	0.123982	63.7687	0.245127		MTMR9LP	-1.90368	1.95e-10	2.25e-09	57.0428	0.320939
FAM167B	0.16277	0.169563	0.301619	5.87734	0.361209		FAM167B	0.0225851	0.851173	0.908268	6.48888	0.313226
LCK	-0.45122	0.0298689	0.0741108	10.0959	0.704748		LCK	NA	NA	NA	0	NA
HDAC1	-0.237708	7.35e-11	8.15e-10	8763.53	0.0367936		HDAC1	-0.124894	0.00825449	0.0232588	5522.13	0.0476367
MARCKSL1	-0.0684245	0.114042	0.220839	10690.2	0.0436697		MARCKSL1	-0.225199	0.0114042	0.0307117	639.336	0.0927302
FAM229A	-0.0250242	0.795408	0.875871	3.82597	0.314466		FAM229A	-0.160651	0.19714	0.324915	5.98438	0.364508
TSSK3	-0.204626	0.255292	0.409376	34.9523	0.275215		TSSK3	-0.439984	0.0165899	0.0424021	99.277	0.225881
BSDC1	-0.012401	0.819075	0.891035	1866.02	0.0549899		BSDC1	0.0296891	0.69356	0.803396	860.969	0.077576
ZBTB8B	NA	NA	NA	0	NA		ZBTB8B	NA	NA	NA	0	NA
ZBTB8A	0.0211437	0.862695	0.918977	208.332	0.134966		ZBTB8A	0.484278	0.0154033	0.0397648	81.8247	0.257218
ZBTB8OS	-0.0895308	0.381823	0.545019	381.948	0.108543		ZBTB8OS	0.0982913	0.330497	0.480114	518.421	0.106846
RBBP4	0.110072	0.0151372	0.0415712	8647.4	0.0457572		RBBP4	0.354704	7.99e-07	5.46e-06	6440.53	0.0737791
SYNC	-0.0436597	0.710766	0.81684	8.37678	0.307627		SYNC	0.063535	0.707506	0.812942	52.7568	0.253295
KIAA1522	0.448896	1.56e-18	3.11e-17	7254.47	0.0517283		KIAA1522	0.572425	3.66e-07	2.65e-06	365.354	0.118682
YARS	-0.929253	2.39e-115	4.59e-113	6419.37	0.0408352		YARS	-0.00305968	0.951438	0.971687	3839.51	0.0498997
S100PBP	0.198634	0.00457779	0.014825	990.321	0.0719881		S100PBP	-0.00771509	0.910013	0.946705	1265.5	0.0695625
FNDC5	-0.0206263	0.865596	0.920934	7.89531	0.30221		FNDC5	0.0547484	0.624818	0.750444	5.02207	0.322994
HPCA	0.275287	0.0901336	0.182814	11.1724	0.432621		HPCA	0.0115636	0.796337	NA	0.499345	0.337472
TMEM54	-0.56232	5.94e-19	1.21e-17	2502.16	0.0642644		TMEM54	0.511631	5.02e-05	0.000242	290.429	0.135764
RNF19B	-0.130695	0.0890721	0.181109	737.955	0.0792512		RNF19B	0.108824	0.300768	0.447717	349.472	0.11173
BC036308	0.08062	0.069272	NA	1.38105	0.341643		BC036308	-0.0849297	0.295997	0.442709	2.16554	0.344205
AK2	-0.057024	0.1565	0.28317	7092.88	0.0405468		AK2	-0.223901	7.94e-08	6.43e-07	14844.8	0.0420733
ADC	0.263696	0.105882	0.208143	10.0541	0.412535		ADC	-0.043453	0.766269	0.854033	11.6435	0.299011
AX747064	0.0490725	0.50807	0.661723	2.38752	0.325418		AX747064	-0.0527994	0.702852	0.80997	9.46212	0.307447
TRIM62	-0.150969	0.304421	0.466453	117.308	0.171571		TRIM62	-0.139791	0.37178	0.52387	98.345	0.186602
ZNF362	0.301643	0.119321	0.229041	39.2039	0.294696		ZNF362	-0.172001	0.071671	0.145213	632.494	0.100133
A3GALT2	-0.0163555	0.680536	NA	0.268738	0.329077		A3GALT2	NA	NA	NA	0	NA
PHC2	-0.0602667	0.177407	0.31208	4663.47	0.0451904		PHC2	-0.337864	2.04e-05	0.000106	952.517	0.0818193
MI0015995	NA	NA	NA	0	NA		MI0015995	NA	NA	NA	0	NA
7SK	-0.0385316	0.6089	0.742918	2.34077	0.323154		7SK	-0.0144914	0.76701	NA	0.151031	0.338866
ZSCAN20	0.0031985	0.978821	0.988211	184.274	0.139607		ZSCAN20	0.444108	0.00727817	0.020827	143.846	0.193807
CSMD2	-0.0141042	0.796213	NA	0.187103	0.328877		CSMD2	NA	NA	NA	0	NA
HMGB4	NA	NA	NA	0	NA		HMGB4	NA	NA	NA	0	NA
LOC402779	NA	NA	NA	0	NA		LOC402779	NA	NA	NA	0	NA
C1orf94	NA	NA	NA	0	NA		C1orf94	NA	NA	NA	0	NA
MI0003557	NA	NA	NA	0	NA		MI0003557	NA	NA	NA	0	NA
GJB5	-0.036592	0.336423	NA	0.590209	0.330977		GJB5	0.0167028	0.667419	NA	0.620699	0.337415
GJB4	-0.667231	0.0192093	0.0511055	12.4097	0.888583		GJB4	NA	NA	NA	0	NA
GJB3	-0.333066	0.000379	0.00162456	531.056	0.0982943		GJB3	-0.0153925	0.783259	NA	1.10045	0.334738
GJA4	0.0130431	0.831207	NA	0.125537	0.328809		GJA4	0.0452494	0.283307	NA	0.742068	0.342155
SMIM12	0.0416052	0.605616	0.74042	716.217	0.0834126		SMIM12	-0.0291708	0.745752	0.840773	655.565	0.0932067
DLGAP3	0.0274573	0.48793	NA	0.439416	0.329878		DLGAP3	-0.103056	0.0847214	0.166329	1.66801	0.35701
LOC653160	0.165781	0.340894	0.504764	32.2834	0.266532		LOC653160	-0.0473602	0.774135	0.859008	75.9982	0.206222
ZMYM6NB	0.22786	0.0153868	0.042175	504.719	0.0990304		ZMYM6NB	-0.0550671	0.538078	0.679249	529.229	0.0928215
ZMYM6	0.0100206	0.910758	0.94959	649.051	0.0941782		ZMYM6	-0.0815361	0.240874	0.378631	1140.42	0.0710893
ZMYM1	0.0367765	0.639579	0.766481	845.087	0.081637		ZMYM1	-0.100681	0.202201	0.331748	948.235	0.0812666
AL831889	0.0164965	0.836357	0.901089	779.373	0.0839045		AL831889	-0.641843	7.44e-17	1.74e-15	2980.27	0.0786365
BX537811	0.152568	0.218497	0.36499	393.371	0.136818		BX537811	-0.174101	0.0849159	0.166617	1057.24	0.106636
SFPQ	-0.210556	2.33e-07	1.71e-06	7721.56	0.0410744		SFPQ	0.193152	0.000113	0.000505	11887	0.0509089
ZMYM4	0.0965896	0.0859036	0.175971	2626.82	0.0571748		ZMYM4	-0.0876406	0.127328	0.230852	3498.85	0.0585171
AF119915	-0.0274951	0.727983	0.828416	2.77329	0.320303		AF119915	-0.0393124	0.740729	0.836998	6.01827	0.317262
KIAA0319L	0.28039	1.37e-08	1.17e-07	2891.69	0.0500258		KIAA0319L	-0.0373696	0.589607	0.720943	1393.82	0.0708349
NCDN	-0.0236291	0.785798	0.869839	885.44	0.0900194		NCDN	-0.0245215	0.793489	0.871142	545.296	0.0969592
PSMB2	-0.19424	1.82e-06	1.17e-05	4988.65	0.0410449		PSMB2	0.0431844	0.376398	0.528501	3822.96	0.0493827
TFAP2E	0.0563341	0.711889	0.817593	17.6587	0.277767		TFAP2E	-0.628664	6.68e-05	0.000314	154.064	0.174563
C1orf216	0.128225	0.0798995	0.165924	825.374	0.0753606		C1orf216	-0.157421	0.082407	0.162755	589.603	0.0945427
CLSPN	0.0213249	0.754314	0.847331	1175.08	0.0699654		CLSPN	0.365467	5.95e-08	4.9e-07	1917.94	0.0690153
AGO4	0.379366	2.24e-07	1.65e-06	932.506	0.075384		AGO4	-0.100814	0.0996	0.189233	1941.42	0.0622995
AGO1	-0.0411627	0.55318	0.699253	1066.39	0.0709792		AGO1	-0.0491773	0.550489	0.688729	749.9	0.0849675
AK025726	-0.0549579	0.705845	0.813296	111.927	0.16912		AK025726	-0.3785	0.00634673	0.0184918	193.219	0.154788
AGO3	0.017363	0.882331	0.932686	260.67	0.128638		AGO3	0.255103	0.0746401	0.150252	146.614	0.162939
TEKT2	0.0225365	0.582229	NA	0.36484	0.32944		TEKT2	0.0251841	0.583568	NA	0.688649	0.337854
ADPRHL2	0.391156	4.76e-06	2.88e-05	648.573	0.0888293		ADPRHL2	-0.155008	0.0938449	0.180355	564.969	0.0966575
COL8A2	0.110364	0.0784495	NA	1.79384	0.351186		COL8A2	-0.852808	5.63e-27	2.52e-25	879.452	0.0806121
TRAPPC3	-0.0577973	0.347478	0.512078	1379.44	0.0626623		TRAPPC3	-0.0423809	0.526808	0.669365	1260.17	0.0683307
MAP7D1	-0.254071	0.00300034	0.0102515	762.06	0.0891093		MAP7D1	0.237348	0.00102683	0.00371956	1417.71	0.0743963
THRAP3	-0.148118	0.00123793	0.00467135	4815.64	0.0463101		THRAP3	0.203959	0.000103	0.000466	4691.62	0.0533139
SH3D21	-0.447548	0.00278437	0.00959659	192.996	0.169557		SH3D21	-0.0919126	0.588024	0.719661	53.0922	0.221967
EVA1B	-0.129921	0.442541	0.602733	52.9349	0.230315		EVA1B	0.1423	0.414016	0.566505	26.3605	0.285163
STK40	-0.452646	4.47e-10	4.57e-09	1151.49	0.0744045		STK40	0.0857404	0.250617	0.390293	1143.7	0.0767121
10	-0.279683	0.00707244	0.0216865	371.378	0.110561		10	-0.146091	0.111819	0.207627	500.965	0.0959264
OSCP1	-0.634128	0.0025022	0.00872354	68.9078	0.26093		OSCP1	-0.036733	0.719462	0.820773	3.95406	0.324497
MRPS15	-0.209312	7.36e-05	0.000365	2022.27	0.0535749		MRPS15	-0.00417818	0.950594	0.971222	1285.43	0.0687543
CSF3R	0.0972919	0.207773	0.35229	2.29563	0.34057		CSF3R	-0.68747	6.19e-26	2.57e-24	3016.39	0.0662012
GRIK3	-0.0211002	0.557238	NA	0.401993	0.329392		GRIK3	NA	NA	NA	0	NA
MI0015863	NA	NA	NA	0	NA		MI0015863	NA	NA	NA	0	NA
LOC728431	-0.123437	0.434766	0.595738	83.5188	0.19377		LOC728431	-0.248203	0.187572	0.312565	40.6347	0.272807
ZC3H12A	0.0639692	0.498708	0.65352	526.698	0.099378		ZC3H12A	0.00494742	0.969537	0.982654	172.632	0.149132
MI0022577	NA	NA	NA	0	NA		MI0022577	NA	NA	NA	0	NA
MEAF6	0.0437174	0.511244	0.664634	1462.96	0.0681077		MEAF6	-0.200521	0.00268277	0.00866655	1686.65	0.068318
MI0019136	NA	NA	NA	0	NA		MI0019136	NA	NA	NA	0	NA
SNIP1	0.048812	0.567132	0.709773	574.672	0.0890193		SNIP1	0.242568	0.0155105	0.0399825	537.903	0.106152
DNALI1	-0.000926327	0.995818	0.997483	8.10732	0.299376		DNALI1	-0.0567204	0.357154	0.508014	1.40423	0.340102
GNL2	0.0128324	0.80258	0.879912	2237.72	0.0521173		GNL2	0.30201	3.59e-07	2.6e-06	2838.67	0.0604345
RSPO1	NA	NA	NA	0	NA		RSPO1	0.0301153	0.854793	0.911128	56.3902	0.213674
C1orf109	0.013641	0.87802	0.929138	550.647	0.0939248		C1orf109	-0.0551013	0.566074	0.701946	469.129	0.101
AX747480	0.0530654	0.746031	0.841121	46.342	0.222836		AX747480	0.0333544	0.840099	0.901518	36.9983	0.263992
CDCA8	-0.337177	6.6e-09	5.91e-08	1697.24	0.0591527		CDCA8	0.0439226	0.475188	0.623914	1917.4	0.0626961
EPHA10	-0.654338	0.00275851	0.00952544	61.9639	0.276168		EPHA10	-0.044838	0.316699	NA	0.970106	0.340234
MANEAL	0.0662363	0.279703	0.438234	1413.8	0.062445		MANEAL	-0.380226	0.0231806	0.0564156	100.991	0.200073
YRDC	-0.19757	0.0150425	0.0413404	646.521	0.0842677		YRDC	0.474616	3.28e-06	2e-05	418.916	0.107136
C1orf122	-0.0989669	0.313366	0.475066	472.878	0.10341		C1orf122	-0.049574	0.689601	0.800712	215.916	0.134661
MTF1	-0.0438411	0.55724	0.702389	901.476	0.0767426		MTF1	0.175039	0.0251265	0.0604192	934.887	0.0807026
INPP5B	-0.25064	0.00415443	0.0136498	632.462	0.0913152		INPP5B	0.00953863	0.883437	0.929456	1272.58	0.0667629
SNORA63	NA	NA	NA	0	NA		SNORA63	NA	NA	NA	0	NA
SF3A3	-0.0704743	0.183886	0.320898	3483.2	0.0537492		SF3A3	0.235797	3.47e-06	2.1e-05	4139.3	0.0515089
FHL3	0.00144571	0.988842	0.993501	285.372	0.120892		FHL3	0.174968	0.169513	0.289289	222.485	0.140198
UTP11L	-0.148939	0.0290345	0.072514	1349.9	0.0699151		UTP11L	0.341686	5.11e-07	3.6e-06	1433.7	0.0696922
POU3F1	0.281072	0.124697	0.236937	54.0629	0.251409		POU3F1	0.0620344	0.321764	0.470313	1.54892	0.341663
MI0016060	NA	NA	NA	0	NA		MI0016060	NA	NA	NA	0	NA
LOC339442	NA	NA	NA	0	NA		LOC339442	NA	NA	NA	0	NA
RRAGC	0.319752	8.6e-05	0.000422	776.373	0.0845162		RRAGC	0.0863937	0.298889	0.445687	800.904	0.0861704
MYCBP	-0.238603	0.00041	0.0017489	1408.25	0.0692183		MYCBP	-0.205319	0.00123927	0.00439697	2110.35	0.0648924
GJA9-MYCBP	0.130166	0.0512396	0.115692	33.5946	0.362323		GJA9-MYCBP	-0.0025676	0.93799	0.964324	3.48566	0.337604
GJA9	1.13771	0.00018	0.000822	39.6742	0.376199		GJA9	0.0429504	0.341807	NA	0.577897	0.34161
RHBDL2	1.30613	2.54e-83	3.21e-81	1307.35	0.067971		RHBDL2	-0.0305419	0.728279	0.82742	2.96815	0.328384
AKIRIN1	0.412629	3.66e-21	8.62e-20	3963.75	0.0441204		AKIRIN1	0.309205	2.97e-06	1.82e-05	1875.57	0.0676679
NDUFS5	-0.296739	4.18e-10	4.29e-09	3090.44	0.0480638		NDUFS5	-0.0277286	0.60286	0.732023	3610.68	0.0544686
MACF1	0.067876	0.144716	0.266522	5000.04	0.0472999		MACF1	-0.0149044	0.771516	0.857584	4212.59	0.0518358
5S_rRNA_2	NA	NA	NA	0	NA		5S_rRNA_2	NA	NA	NA	0	NA
KIAA0754	0.224725	0.00273411	0.00945378	986.725	0.0774328		KIAA0754	1.33983	1.31e-09	1.37e-08	111.963	0.23786
BMP8A	0.198712	0.246963	0.400015	18.4239	0.32025		BMP8A	0.41992	0.00609355	0.0178554	140.466	0.1749
TRNA_Pseudo_3	NA	NA	NA	0	NA		TRNA_Pseudo_3	NA	NA	NA	0	NA
PPIEL	0.153905	0.366412	0.531045	24.2482	0.281984		PPIEL	-0.000696223	0.996947	0.998319	152.804	0.152798
PABPC4	0.313249	2.1e-14	3.18e-13	5092.94	0.0413486		PABPC4	0.283019	8.17e-13	1.25e-11	17582.6	0.0398461
SNORA55	NA	NA	NA	0	NA		SNORA55	0.0129994	0.862032	NA	0.107218	0.338772
HEYL	0.0959384	0.388746	0.551703	5.35014	0.325969		HEYL	0.318088	0.000804	0.00297691	588.87	0.0996339
NT5C1A	NA	NA	NA	0	NA		NT5C1A	0.0330006	0.699324	0.807497	2.73294	0.329162
HPCAL4	-0.0143458	0.796213	NA	0.200997	0.328897		HPCAL4	-0.0800621	0.475458	0.623963	4.9279	0.330398
PPIE	-0.0291442	0.634299	0.762795	1391.75	0.062411		PPIE	0.227872	9.3e-07	6.28e-06	7542.92	0.0469767
AB075489	0.379516	0.00823269	0.0246772	171.611	0.162938		AB075489	-0.863499	1.46e-72	4e-70	7735.1	0.0482256
BMP8B	0.178707	0.264707	0.42105	101.05	0.198626		BMP8B	-0.112538	0.0603494	0.125805	2474.87	0.0609325
OXCT2	-0.170341	0.326792	0.489654	26.6632	0.285897		OXCT2	-0.442474	3.23e-05	0.000161	376.632	0.112543
TRIT1	0.00748286	0.926031	0.958267	763.227	0.0842749		TRIT1	-0.00561671	0.920641	0.95356	2532.79	0.0567394
AK304759	0.0455775	0.396665	NA	1.3923	0.329195		AK304759	0.0448448	0.69498	0.804348	6.6928	0.319985
MYCL1	-0.212205	0.182364	0.318784	92.1644	0.194014		MYCL1	-0.0418312	0.621784	0.747827	637.835	0.0876059
MFSD2A	-0.286009	0.0730834	0.154238	101.001	0.191985		MFSD2A	0.837526	5.98e-50	7.8e-48	6701.94	0.056848
BC069694	0.00467632	0.867787	NA	0.452071	0.32739		BC069694	0.11563	0.505724	0.650574	33.6242	0.256679
CAP1	-0.182602	1.48e-06	9.64e-06	7932.36	0.0383296		CAP1	0.420377	8.42e-26	3.48e-24	195981	0.0403742
PPT1	0.0515131	0.246398	0.399515	5953.44	0.0447814		PPT1	0.0966879	0.0385294	0.0864162	126178	0.0472397
RLF	0.140435	0.0537227	0.12006	985.778	0.0749536		RLF	0.387014	3.12e-11	3.96e-10	10269.8	0.0592598
TMCO2	NA	NA	NA	0	NA		TMCO2	0.0304114	0.519411	NA	0.744076	0.338271
ZMPSTE24	-0.315891	7.3e-08	5.72e-07	2277.11	0.0597817		ZMPSTE24	0.638644	2e-26	8.61e-25	15227.6	0.0608497
COL9A2	0.13101	0.274627	0.432675	7.6737	0.337958		COL9A2	-0.0153924	0.799457	0.875481	26575.1	0.061504
SMAP2	-0.26844	0.00118163	0.00448276	665.79	0.0859346		SMAP2	0.231271	1.04e-08	9.57e-08	24279.3	0.0407605
ZFP69B	0.452133	0.0365409	0.0875554	43.3781	0.322249		ZFP69B	0.41284	1.77e-05	9.35e-05	553.375	0.100784
ZFP69	0.00812034	0.95865	0.977603	30.4814	0.247681		ZFP69	-0.113866	0.0232397	0.056528	4206.53	0.0507147
EXO5	0.424225	0.0010155	0.00391159	248.832	0.141732		EXO5	-0.123991	0.00684513	0.0197626	7990.54	0.0462518
ZNF684	-0.233011	0.175527	0.309612	72.732	0.223924		ZNF684	-0.102949	0.101438	0.191927	3181.62	0.064057
RIMS3	0.0831947	0.52316	0.674385	8.45727	0.308869		RIMS3	0.692931	3.9e-31	2.13e-29	3549.2	0.060443
LOC100130557	0.106849	0.47982	0.637237	102.577	0.181306		LOC100130557	0.281364	2.45e-05	0.000125	1510.32	0.0682695
NFYC	-0.177355	0.0122082	0.0346354	922.074	0.0726505		NFYC	-0.0349864	0.414717	0.567212	14258.9	0.0432363
MI0000749	NA	NA	NA	0	NA		MI0000749	NA	NA	NA	0	NA
MI0000736	NA	NA	NA	0	NA		MI0000736	NA	NA	NA	0	NA
KCNQ4	-0.683951	0.000773	0.00309011	85.6545	0.243051		KCNQ4	0.645965	1.97e-10	2.27e-09	512.025	0.105412
CITED4	-0.387766	0.0691433	0.147722	28.9242	0.363166		CITED4	-0.600624	7.38e-15	1.4e-13	7318.9	0.0790106
CTPS1	-0.183118	0.000237	0.00105691	2401.88	0.0504667		CTPS1	0.714355	5.28e-53	7.75e-51	12820.5	0.0469536
SLFNL1-AS1	0.0992525	0.518289	0.670491	15.8842	0.291235		SLFNL1-AS1	0.0755524	0.580423	0.714061	147.265	0.153741
SLFNL1	0.0754169	0.261358	0.416744	2.29402	0.33466		SLFNL1	0.0404681	0.811148	0.883589	43.6199	0.237621
SCMH1	0.447407	4.98e-11	5.58e-10	1099.59	0.069654		SCMH1	0.0202522	0.685742	0.797673	5412.71	0.0504975
EDN2	0.067106	0.184376	NA	1.3464	0.334899		EDN2	0.018951	0.657729	NA	0.321655	0.339262
HIVEP3	0.174092	0.26047	0.415627	109.26	0.186122		HIVEP3	0.718517	6.62e-25	2.57e-23	1643.9	0.0708047
GUCA2B	-0.0143458	0.796213	NA	0.200997	0.328897		GUCA2B	NA	NA	NA	0	NA
GUCA2A	0.0832355	0.30862	0.470528	2.8779	0.333416		GUCA2A	-0.0235382	0.564908	NA	0.342856	0.339491
FOXJ3	0.197028	0.00043	0.00182628	2520.63	0.0569296		FOXJ3	0.0943175	0.0611572	0.127322	6789	0.050935
RIMKLA	-0.178985	0.16088	0.289347	204.584	0.141503		RIMKLA	0.87283	3.81e-07	2.75e-06	152.225	0.187051
ZMYND12	0.323612	0.0647807	0.139957	9.6172	0.483134		ZMYND12	-0.427896	0.00338397	0.0106577	156.214	0.16401
PPCS	0.166549	0.00719437	0.0220084	1372.3	0.0632736		PPCS	-0.0679126	0.16058	0.277626	6580.3	0.0488347
CCDC30	0.18556	0.286507	0.446185	24.6391	0.298563		CCDC30	-0.326413	0.012415	0.0331477	214.879	0.144025
PPIH	0.00926407	0.891806	0.937992	1030.95	0.0700777		PPIH	0.052747	0.307026	0.453898	7515.85	0.0523164
AF086102	-0.0943278	0.210935	NA	2.17826	0.339858		AF086102	-0.0501255	0.766977	0.854332	25.3361	0.261416
YBX1	-0.203272	3.09e-09	2.89e-08	20580.9	0.0343893		YBX1	-0.155152	0.00227005	0.00747585	134432	0.0463192
CLDN19	NA	NA	NA	0	NA		CLDN19	0.0347353	0.546216	NA	1.26732	0.336478
LEPRE1	-0.133129	0.232656	0.382695	308.809	0.119876		LEPRE1	0.0902264	0.0517597	0.110917	8489.05	0.0468739
C1orf50	-0.0638843	0.656177	0.778691	132.356	0.164579		C1orf50	-0.166424	0.0298464	0.0699579	843.506	0.0788756
LOC100129924	0.0162771	0.714869	NA	0.251074	0.32908		LOC100129924	0.0869302	0.262948	0.404983	2.34802	0.345791
CCDC23	0.131721	0.244401	0.396814	292.029	0.122295		CCDC23	-0.0523473	0.464987	0.614413	1080.9	0.0733298
ERMAP	0.256096	0.00364161	0.0121572	527.757	0.0920281		ERMAP	-0.272086	9.55e-08	7.6e-07	3098.59	0.0516598
ZNF691	0.194752	0.109673	0.213788	225.295	0.133597		ZNF691	-0.236939	0.00261366	0.00847933	1112.56	0.0812104
BC043541	NA	NA	NA	0	NA		BC043541	0.000616791	0.989708	NA	0.721464	0.336083
SLC2A1	-0.208312	3.58e-06	2.19e-05	9202.94	0.045421		SLC2A1	0.577942	1.35e-25	5.53e-24	3321.01	0.0559326
SLC2A1-AS1	-0.0293071	0.860229	0.917801	33.8189	0.240997		SLC2A1-AS1	0.0389632	0.752886	0.845212	6.87951	0.313261
U6_2	NA	NA	NA	0	NA		U6_2	NA	NA	NA	0	NA
AK309744	0.200183	0.17577	0.309971	9.61048	0.363976		AK309744	NA	NA	NA	0	NA
FAM183A	0.102185	0.247807	0.401007	3.91696	0.338694		FAM183A	NA	NA	NA	0	NA
EBNA1BP2	-0.369869	5.61e-11	6.28e-10	1981.81	0.0573519		EBNA1BP2	-0.0222955	0.684246	0.79641	2480.5	0.0554731
DL489965	-0.00108797	0.978947	NA	0.377495	0.327618		DL489965	0.0285704	0.51252	NA	0.78487	0.337881
MI0022578	NA	NA	NA	0	NA		MI0022578	NA	NA	NA	0	NA
WDR65	0.127996	0.366751	0.5313	10.4827	0.318924		WDR65	-0.0553809	0.205185	NA	0.738703	0.344031
TMEM125	0.050985	0.536773	0.685269	663.744	0.0856481		TMEM125	NA	NA	NA	0	NA
C1orf210	0.0584433	0.561675	0.705354	456.769	0.106593		C1orf210	-0.0291431	0.575001	NA	0.93849	0.33681
TIE1	0.0197872	0.653277	NA	0.561941	0.327785		TIE1	-0.103131	0.24718	0.386353	3.0082	0.348837
MPL	0.103464	0.466788	0.625368	11.6685	0.307051		MPL	-0.14134	0.411628	0.564135	22.5693	0.29148
CDC20	-0.21544	2.09e-05	0.000113	2682.2	0.0512939		CDC20	0.581762	2.21e-38	1.74e-36	18216.6	0.0441754
ELOVL1	0.0266714	0.612027	0.745448	2696.81	0.0533536		ELOVL1	0.105435	0.0422728	0.0933711	3272.3	0.0525702
MI0022579	NA	NA	NA	0	NA		MI0022579	NA	NA	NA	0	NA
MED8	-0.199914	0.00336396	0.0113396	1100.73	0.069876		MED8	-0.0585684	0.266072	0.408355	3241.75	0.0533112
SZT2	0.119279	0.0934791	0.188398	1143.73	0.0730036		SZT2	-0.128281	0.0316573	0.0734632	5101.23	0.0606939
MI0022580	NA	NA	NA	0	NA		MI0022580	NA	NA	NA	0	NA
HYI	0.233999	0.0891191	0.181159	212.977	0.155978		HYI	0.180441	0.00837607	0.0235406	1497.65	0.0700641
PTPRF	0.121508	0.00654474	0.0202598	14509.7	0.0450717		PTPRF	0.0812161	0.155163	0.269998	4917.36	0.0580379
KDM4A	-0.260031	3.09e-06	1.91e-05	1748.45	0.0566642		KDM4A	-0.242341	7.14e-09	6.74e-08	9847.07	0.0422318
KDM4A-AS1	-0.000642186	0.998758	0.999078	21.8855	0.267905		KDM4A-AS1	-0.0981376	0.321545	0.470072	421.327	0.103993
ST3GAL3	0.389735	0.0188698	0.0503314	106.951	0.199572		ST3GAL3	-0.144632	0.0112794	0.03046	3022.05	0.0579475
MI0020356	NA	NA	NA	0	NA		MI0020356	NA	NA	NA	0	NA
ARTN	-0.0143458	0.796213	NA	0.200997	0.328897		ARTN	0.635947	0.000162	0.0007	168.076	0.189672
IPO13	0.0937207	0.305286	0.467456	502.864	0.0956889		IPO13	0.124501	0.117153	0.215969	902.696	0.0820432
DPH2	-0.0626547	0.370374	0.534642	1054.87	0.0715928		DPH2	0.140232	0.0522679	0.111773	1066.37	0.0741416
ATP6V0B	-0.219072	0.00175159	0.00638533	1343.69	0.071829		ATP6V0B	-0.149006	0.0128497	0.0341622	5962.82	0.0609132
B4GALT2	0.295681	9.21e-05	0.000448	1343.64	0.0779779		B4GALT2	0.174376	0.0443075	0.0971252	879.467	0.0901146
SLC6A9	-2.37024	2.09e-14	3.18e-13	63.5635	0.325231		SLC6A9	0.824332	0.0069305	0.0199893	24.6073	0.472649
CCDC24	0.162756	0.31811	0.480016	83.6064	0.205948		CCDC24	-0.0278503	0.870159	0.920975	51.3107	0.224371
KLF17	NA	NA	NA	0	NA		KLF17	-0.0233242	0.532378	NA	0.408043	0.339549
DMAP1	-0.0312359	0.743116	0.840023	472.655	0.0996526		DMAP1	-0.249662	0.0034334	0.010792	862.939	0.0885918
ERI3	-0.0692808	0.266211	0.422791	1269.57	0.0634872		ERI3	-0.106258	0.177679	0.299915	795.469	0.0812107
RNF220	0.0701961	0.255235	0.409334	1794.46	0.062902		RNF220	-0.266195	9.53e-06	5.32e-05	3116.36	0.061204
MI0019141	NA	NA	NA	0	NA		MI0019141	NA	NA	NA	0	NA
TMEM53	-0.0521844	0.70108	0.810022	146.936	0.152968		TMEM53	-0.183184	0.192029	0.318548	146.702	0.15888
C1orf228	0.0107251	0.865258	NA	1.57663	0.322611		C1orf228	0.157135	0.0295388	0.0693114	1581.04	0.0741282
KIF2C	-0.185339	0.000138	0.00065	2720.26	0.049228		KIF2C	0.206544	2.93e-05	0.000147	3946.07	0.0500337
RPS8	0.126149	0.000354	0.00152678	31208.9	0.0360955		RPS8	-0.542458	2.99e-29	1.5e-27	47199.2	0.0492938
SNORD55	NA	NA	NA	0	NA		SNORD55	NA	NA	NA	0	NA
SNORD46	NA	NA	NA	0	NA		SNORD46	NA	NA	NA	0	NA
SNORD38A	NA	NA	NA	0	NA		SNORD38A	NA	NA	NA	0	NA
SNORD38B	NA	NA	NA	0	NA		SNORD38B	NA	NA	NA	0	NA
BEST4	0.587157	0.0272459	0.0686636	16.5565	0.592375		BEST4	-0.173447	0.192037	0.318548	6.13558	0.368462
PLK3	-0.0298757	0.763545	0.853332	376.295	0.104217		PLK3	-0.192039	0.202188	0.331748	118.044	0.174953
TCTEX1D4	-0.118233	0.354199	0.518792	8.02295	0.326022		TCTEX1D4	-0.0141515	0.819419	NA	1.19372	0.333613
BTBD19	0.0875324	0.599391	0.735735	36.2116	0.244842		BTBD19	0.113118	0.514512	0.658677	41.2276	0.24345
PTCH2	0.05531	0.511574	0.664806	3.2431	0.323804		PTCH2	-2.02268	4.07e-08	3.45e-07	32.6925	0.406779
EIF2B3	-0.240936	0.00754142	0.0229529	598.747	0.0944012		EIF2B3	0.301715	0.000148	0.000647	883.379	0.0822229
HECTD3	-0.0323182	0.682784	0.79776	738.134	0.0814331		HECTD3	-0.0402481	0.602712	0.731945	944.58	0.0793693
UROD	-0.0650841	0.375295	0.539296	889.965	0.0753485		UROD	-0.173734	0.0132432	0.0350166	1313.43	0.0717765
ZSWIM5	-0.182011	0.303566	0.465476	30.056	0.277542		ZSWIM5	0.0808689	0.62373	0.749445	23.1527	0.27807
LOC400752	-0.240186	0.158225	0.285792	13.6499	0.368629		LOC400752	-0.912405	0.00820726	0.0231518	17.1108	0.602543
HPDL	-0.0814625	0.369486	0.533855	467.561	0.0947319		HPDL	-0.0846538	0.505907	0.650761	202.494	0.140197
MUTYH	-0.373594	0.00062	0.00253468	399.86	0.116477		MUTYH	0.00838702	0.926146	0.956727	599.519	0.0952006
TOE1	-0.387063	6.12e-05	0.000308	458.704	0.101469		TOE1	-0.0251699	0.720602	0.821643	1089.29	0.0718275
TESK2	0.444292	0.0028124	0.0096772	148.276	0.168821		TESK2	-0.0400806	0.778175	0.861164	136.18	0.160893
CCDC163P	-0.103749	0.538994	0.686838	33.0749	0.252343		CCDC163P	-0.0582999	0.721022	0.821867	69.4468	0.202897
MMACHC	-0.221998	0.0522698	0.117507	279.435	0.123833		MMACHC	0.319738	0.00271666	0.00876466	358.127	0.113413
PRDX1	-0.402162	1.65e-29	5.79e-28	12274.6	0.0358905		PRDX1	0.302669	2.81e-11	3.58e-10	7891.62	0.0459536
AKR1A1	-0.283954	1.41e-06	9.24e-06	1800.21	0.0599452		AKR1A1	-0.328513	1.25e-06	8.28e-06	1933.26	0.0693358
NASP	-0.0593658	0.139947	0.259672	6870.9	0.040963		NASP	-0.0521075	0.233804	0.369944	12881.1	0.0440686
CCDC17	0.281574	0.0999354	0.198634	11.4946	0.422024		CCDC17	-0.0701919	0.617986	0.744953	11.1035	0.309778
GPBP1L1	0.127518	0.00425142	0.0139244	3800.1	0.0450794		GPBP1L1	-0.104611	0.0210791	0.0519895	6006.36	0.0458469
RPS15AP10	-0.0270803	0.790228	0.872201	4.86546	0.312772		RPS15AP10	-0.0343702	0.825122	0.892409	17.1447	0.28733
TMEM69	0.122408	0.104766	0.206627	935.192	0.0778266		TMEM69	-0.09767	0.125117	0.227696	1646.1	0.064907
IPP	0.0235492	0.835433	0.900404	289.791	0.123086		IPP	0.990041	2.31e-06	1.45e-05	97.296	0.233881
MAST2	0.272934	6.33e-06	3.76e-05	1896.08	0.061661		MAST2	0.183333	0.0145281	0.037875	1229.22	0.0771832
PIK3R3	-0.238665	0.0162301	0.0442085	432.631	0.104827		PIK3R3	0.314992	0.00596888	0.0175541	424.407	0.123412
TSPAN1	-0.588425	6.55e-48	4.17e-46	5972.64	0.0407221		TSPAN1	NA	NA	NA	0	NA
POMGNT1	0.133009	0.0203228	0.0535206	1658.97	0.0582984		POMGNT1	0.153047	0.0390487	0.0873768	1036.53	0.0762283
LURAP1	-0.000494483	0.979231	NA	0.363601	0.327646		LURAP1	0.0261901	0.551841	NA	0.388594	0.339693
RAD54L	-0.0500594	0.535256	0.684034	705.74	0.083293		RAD54L	-0.141344	0.015451	0.0398646	2063.11	0.059298
LRRC41	0.229628	0.00187204	0.00677056	1030.03	0.0760617		LRRC41	-0.0716612	0.208718	0.340464	3098.99	0.0578301
UQCRH	-0.0880239	0.0464558	0.106685	4483.22	0.0446354		UQCRH	-0.306403	1.42e-11	1.89e-10	10277.1	0.0458164
NSUN4	0.070192	0.426822	0.588685	499.448	0.0921759		NSUN4	-0.0259989	0.715032	0.81807	1164.3	0.0727242
FAAH	0.0805811	0.388709	0.551703	630.902	0.0980767		FAAH	-0.960716	4.2e-10	4.65e-09	178.759	0.162649
LOC729041	-0.112959	0.20589	0.349767	3.08328	0.344046		LOC729041	-0.0214352	0.898996	0.939554	25.3447	0.261798
DMBX1	0.107892	0.356347	0.520666	251.123	0.12708		DMBX1	0.0103516	0.83514	NA	0.948611	0.335325
MKNK1-AS1	0.0265751	0.684261	NA	1.79217	0.323598		MKNK1-AS1	0.161146	0.274493	0.418886	9.2895	0.345614
KNCN	NA	NA	NA	0	NA		KNCN	NA	NA	NA	0	NA
MKNK1	0.179703	0.0239448	0.0615595	699.297	0.0824738		MKNK1	-0.178375	0.011203	0.0302726	1531.89	0.0720496
MOB3C	0.688787	2.74e-10	2.86e-09	429.275	0.113998		MOB3C	0.0622245	0.547527	0.686446	361.295	0.108489
ATPAF1	-0.155859	0.0140659	0.0389917	1456.32	0.0648305		ATPAF1	0.056838	0.362892	0.514166	1883.88	0.0636937
EFCAB14	0.0319717	0.508318	0.661935	4177.74	0.0489424		EFCAB14	0.287344	8.83e-07	5.98e-06	3841.85	0.0595279
TEX38	NA	NA	NA	0	NA		TEX38	-0.00892796	0.766194	NA	0.491366	0.337304
EFCAB14-AS1	0.0145598	0.767713	NA	1.09367	0.325644		EFCAB14-AS1	0.0269985	0.537423	NA	0.403741	0.339761
CYP4B1	0.164243	0.154503	0.280337	5.28436	0.363923		CYP4B1	NA	NA	NA	0	NA
CYP4Z2P	NA	NA	NA	0	NA		CYP4Z2P	NA	NA	NA	0	NA
CYP4A11	NA	NA	NA	0	NA		CYP4A11	NA	NA	NA	0	NA
CYP4X1	NA	NA	NA	0	NA		CYP4X1	0.113489	0.037785	0.0850174	1.57468	0.364071
CYP4Z1	NA	NA	NA	0	NA		CYP4Z1	-0.0144914	0.76701	NA	0.151031	0.338866
CYP4A22	NA	NA	NA	0	NA		CYP4A22	-0.010973	0.8227	NA	0.827739	0.33571
LINC00853	-0.0966954	0.240227	0.391548	2.80926	0.339046		LINC00853	-0.25334	0.18434	0.3083	22.7777	0.330941
PDZK1IP1	0.248344	0.0213327	0.055727	346.173	0.115537		PDZK1IP1	-0.0155481	0.76701	NA	0.204021	0.338958
TAL1	NA	NA	NA	0	NA		TAL1	-0.169546	0.218294	0.351846	7.86712	0.36099
JA375062	NA	NA	NA	0	NA		JA375062	NA	NA	NA	0	NA
STIL	-0.118731	0.048999	0.111408	1666.22	0.0614475		STIL	0.501783	6.99e-10	7.54e-09	2194.91	0.0838667
CMPK1	-0.158036	0.003205	0.0108626	5947.74	0.0544201		CMPK1	0.0402455	0.529122	0.671364	5093.92	0.0652988
AX748181	-0.0394787	0.381718	NA	0.850115	0.329911		AX748181	0.0149982	0.859028	NA	0.189304	0.338918
FOXE3	-0.0129738	0.796213	NA	0.134369	0.328789		FOXE3	-0.0218224	0.780283	0.862549	2.25013	0.330261
FOXD2-AS1	-0.858265	9.49e-07	6.38e-06	128.533	0.191708		FOXD2-AS1	-0.304832	0.00884639	0.0247113	309.656	0.125387
FOXD2	-1.08069	1.74e-06	1.13e-05	75.3727	0.252554		FOXD2	-0.0254525	0.871761	0.92183	97.8134	0.187353
TRABD2B	-0.112739	0.0280514	NA	1.62125	0.354946		TRABD2B	NA	NA	NA	0	NA
SKINTL	NA	NA	NA	0	NA		SKINTL	NA	NA	NA	0	NA
SLC5A9	-0.0723595	0.533537	0.682733	6.40641	0.314866		SLC5A9	NA	NA	NA	0	NA
SPATA6	-0.934795	7.28e-08	5.7e-07	128.996	0.187923		SPATA6	-0.345623	0.051165	0.109845	7.82976	0.53311
AGBL4	NA	NA	NA	0	NA		AGBL4	-0.0950773	0.245381	0.384074	2.38471	0.348049
BEND5	NA	NA	NA	0	NA		BEND5	-0.638952	0.0185607	0.0466541	25.7523	0.45534
ELAVL4	NA	NA	NA	0	NA		ELAVL4	0.00511472	0.938365	0.964653	1.52809	0.332069
DMRTA2	0.0485391	0.223712	NA	0.816099	0.33296		DMRTA2	-0.0239892	0.694076	0.803781	2087.29	0.0625645
FAF1	0.0538826	0.320573	0.482751	2019.4	0.0550783		FAF1	0.185199	0.000453	0.00175969	3981.54	0.0535647
U6_3	NA	NA	NA	0	NA		U6_3	NA	NA	NA	0	NA
CDKN2C	0.0572119	0.60049	0.736406	279.508	0.117201		CDKN2C	-0.235041	7.75e-08	6.29e-07	7188.56	0.0441433
MI0016758	NA	NA	NA	0	NA		MI0016758	NA	NA	NA	0	NA
MI0022211	NA	NA	NA	0	NA		MI0022211	NA	NA	NA	0	NA
C1orf185	NA	NA	NA	0	NA		C1orf185	-0.0221299	0.555549	NA	0.38365	0.339461
RNF11	-0.00732184	0.90732	0.947273	1373.62	0.0639839		RNF11	0.153656	0.022845	0.0556999	1929.14	0.0691096
TTC39A	-0.503465	1.78e-06	1.15e-05	427.808	0.111099		TTC39A	-0.21532	0.229324	0.365024	17.8426	0.335055
EPS15	0.224683	0.000231	0.00103444	1829.45	0.0622897		EPS15	0.00765384	0.904713	0.943265	2332.27	0.0655379
OSBPL9	-0.181577	0.000825	0.00326863	2359.29	0.0551334		OSBPL9	-0.00262887	0.961295	0.97855	3862.65	0.0540035
NRD1	-0.12741	0.00822516	0.0246628	4781.41	0.0485732		NRD1	0.229657	8.77e-06	4.93e-05	11327.1	0.0523666
MI0003941	NA	NA	NA	0	NA		MI0003941	NA	NA	NA	0	NA
AK090844	-0.194434	0.252304	0.406091	64.2872	0.223736		AK090844	0.547734	9.52e-08	7.59e-07	444.053	0.107487
RAB3B	-0.886101	0.0131231	0.0367793	7.69819	1.44654		RAB3B	0.915852	1.15e-07	9.09e-07	134.903	0.187024
Metazoa_SRP_2	NA	NA	NA	0	NA		Metazoa_SRP_2	NA	NA	NA	0	NA
TXNDC12	-0.388101	1.53e-15	2.5e-14	2711.51	0.0492489		TXNDC12	-0.211293	3.03e-05	0.000152	4482.8	0.0512709
KTI12	0.273044	0.0156607	0.0428503	305.87	0.122014		KTI12	-0.0561224	0.521563	0.665071	632.273	0.0907807
BTF3L4	-0.17811	0.00198893	0.0071452	2487.22	0.0586541		BTF3L4	0.065973	0.30958	0.456666	3146.8	0.0663128
ZFYVE9	0.158105	0.0525213	0.117919	679.106	0.0846221		ZFYVE9	0.304385	0.00512585	0.0154155	369.978	0.116186
CC2D1B	0.158418	0.0221924	0.057644	984.749	0.0710673		CC2D1B	0.197701	0.00116805	0.00417139	1911.2	0.0620307
ORC1	0.0965924	0.175231	0.309265	925.585	0.0731849		ORC1	0.0441762	0.513001	0.657186	1277.45	0.0690417
PRPF38A	-0.0174218	0.757018	0.849389	1848.6	0.0570596		PRPF38A	0.0884345	0.0893012	0.173667	4136.33	0.0527388
ZCCHC11	0.367343	6.66e-08	5.25e-07	1044.5	0.0697171		ZCCHC11	0.00740099	0.913179	0.94896	1564.53	0.0699426
GPX7	-0.0141042	0.796213	NA	0.187103	0.328877		GPX7	-0.18321	0.0045624	0.0138811	1633.81	0.0659147
FAM159A	NA	NA	NA	0	NA		FAM159A	-0.279916	0.123294	0.225033	60.8952	0.23763
SELRC1	0.0505117	0.486049	0.642388	864.763	0.0745473		SELRC1	0.708152	1.99e-13	3.23e-12	771.009	0.0994537
ZYG11B	-0.141905	0.107709	0.210857	572.478	0.0920857		ZYG11B	0.0492034	0.461213	0.611369	1299.58	0.0683185
ZYG11A	-0.0143458	0.796213	NA	0.200997	0.328897		ZYG11A	0.312371	0.0200501	0.0499023	185.476	0.149635
ECHDC2	-0.505804	4.28e-06	2.6e-05	358.466	0.116583		ECHDC2	-0.602474	2.75e-18	7.13e-17	1713.12	0.0703243
SCP2	0.000966098	0.983008	0.990319	3722.97	0.0457269		SCP2	0.0313	0.558301	0.695021	3911.54	0.0570098
MI0018002	NA	NA	NA	0	NA		MI0018002	NA	NA	NA	0	NA
MI0018001	NA	NA	NA	0	NA		MI0018001	NA	NA	NA	0	NA
MI0018003	NA	NA	NA	0	NA		MI0018003	NA	NA	NA	0	NA
PODN	0.0130431	0.831207	NA	0.125537	0.328809		PODN	0.0129994	0.862032	NA	0.107218	0.338772
SLC1A7	0.0741227	0.644129	0.769519	26.1546	0.266339		SLC1A7	-0.110698	0.523868	0.66689	27.6704	0.265965
AX748428	-0.0653022	0.504319	0.658213	4.66369	0.321876		AX748428	NA	NA	NA	0	NA
CPT2	-0.254473	5.95e-05	0.000299	1256.49	0.0647573		CPT2	-0.0384746	0.562112	0.69877	1737.27	0.066592
C1orf123	-0.101791	0.184522	0.321475	742.232	0.0791281		C1orf123	-0.281817	0.000394	0.00155071	808.819	0.0821617
MAGOH	-0.158181	0.0315361	0.0775313	1099.83	0.0756466		MAGOH	0.176539	0.00373433	0.0116043	2004.18	0.0620161
LOC100507564	-0.038252	0.799673	0.878394	15.6419	0.280365		LOC100507564	-0.0902656	0.358686	0.509594	3.88987	0.339852
LRP8	-0.315731	6.94e-13	9.12e-12	4596.52	0.0444075		LRP8	0.216382	7.41e-05	0.000344	3007.55	0.0554238
AK097571	-0.0923191	0.576167	0.717079	59.1059	0.215878		AK097571	-0.264258	0.171073	0.291297	31.7199	0.297746
SLC25A3P1	0.0828039	0.462456	0.621436	6.24583	0.320262		SLC25A3P1	NA	NA	NA	0	NA
DMRTB1	0.0545116	0.361322	NA	1.50623	0.329948		DMRTB1	NA	NA	NA	0	NA
GLIS1	NA	NA	NA	0	NA		GLIS1	-0.0144914	0.76701	NA	0.151031	0.338866
NDC1	-0.233414	8.97e-06	5.19e-05	3548.16	0.0533541		NDC1	0.185238	0.00242327	0.00792645	5045.31	0.0622591
YIPF1	-0.118609	0.227119	0.375287	394.679	0.103592		YIPF1	-0.298649	0.000166	0.000717	801.883	0.0819445
DIO1	0.105298	0.378126	0.541616	7.31708	0.3249		DIO1	0.0053916	0.970308	0.983141	14.6012	0.285791
HSPB11	0.125007	0.096675	0.193379	1101.98	0.0776348		HSPB11	0.0548504	0.387355	0.539892	2552.62	0.0646947
LRRC42	0.235646	0.000152	0.000706	1307.35	0.0635382		LRRC42	0.226532	0.00267623	0.0086486	873.632	0.0777035
LDLRAD1	-0.0130444	0.764195	NA	0.447008	0.327581		LDLRAD1	-0.0179871	0.642905	NA	0.302062	0.339199
TMEM59	0.162811	0.000218	0.000979	5164.07	0.0444858		TMEM59	-0.0759635	0.13676	0.244378	7366.93	0.0513943
TCEANC2	0.143786	0.154644	0.280495	398.933	0.107211		TCEANC2	0.272664	0.00118223	0.00421705	778.016	0.0873431
MI0017426	NA	NA	NA	0	NA		MI0017426	NA	NA	NA	0	NA
CDCP2	NA	NA	NA	0	NA		CDCP2	-0.0108672	0.846845	NA	1.18254	0.334346
CYB5RL	0.118932	0.349894	0.514519	203.073	0.141208		CYB5RL	0.244219	0.0181011	0.0456763	406.027	0.109637
MRPL37	-0.13562	0.0052293	0.0166646	3074.41	0.0491136		MRPL37	0.0630979	0.183601	0.307317	7062.13	0.0479449
SSBP3	-0.56849	8.49e-11	9.28e-10	762.34	0.0903823		SSBP3	0.228537	0.00133631	0.00471446	1687.4	0.0731334
ACOT11	-0.183098	0.0398807	0.0942101	602.509	0.0930703		ACOT11	-0.396777	7.77e-05	0.00036	501.062	0.105624
FAM151A	-0.108861	0.234405	0.384675	3.23949	0.341348		FAM151A	0.0583398	0.640667	0.762506	7.27462	0.316645
MROH7	0.999346	0.00817108	0.0245362	13.9904	0.769212		MROH7	-1.34178	5.02e-20	1.47e-18	342.755	0.151061
HEATR8-TTC4	0.0636545	0.0991702	NA	1.41198	0.336791		HEATR8-TTC4	-0.250986	0.182699	0.306111	83.7255	0.267403
TTC4	0.0238323	0.751244	0.845041	748.377	0.0776943		TTC4	-0.0769716	0.279332	0.424379	1034.88	0.0728453
PARS2	0.123809	0.290486	0.450703	276.378	0.127214		PARS2	-0.0532583	0.682339	0.795038	181.003	0.143225
TTC22	-0.0153607	0.916297	0.952877	139.428	0.167008		TTC22	NA	NA	NA	0	NA
C1orf177	-0.0206147	0.771191	0.858796	2.54189	0.321824		C1orf177	-0.00120198	0.945813	NA	0.365982	0.337541
DHCR24	-0.201827	1.83e-07	1.36e-06	9663.27	0.0389708		DHCR24	-0.126409	0.00894811	0.0249795	5836.29	0.0488332
HP08874	-0.0821071	0.578786	0.718903	13.1752	0.293005		HP08874	-0.0178218	0.874738	0.923702	5.37688	0.317872
TRNA_Lys	NA	NA	NA	0	NA		TRNA_Lys	NA	NA	NA	0	NA
TMEM61	-0.0200218	0.830431	0.897933	4.52284	0.315408		TMEM61	-0.0449537	0.332752	NA	0.912859	0.33992
BSND	-0.0129738	0.796213	NA	0.134369	0.328789		BSND	NA	NA	NA	0	NA
PCSK9	-2.85754	3.38e-15	5.39e-14	45.1012	0.377442		PCSK9	NA	NA	NA	0	NA
USP24	0.219738	1.01e-05	5.79e-05	3913.19	0.0504553		USP24	0.185659	0.00936425	0.0259642	1818.14	0.0733984
LOC100507634	0.0821884	0.532998	0.682518	9.12808	0.307415		LOC100507634	-0.276625	0.0836129	0.164615	8.16973	0.445833
MI0016759	NA	NA	NA	0	NA		MI0016759	NA	NA	NA	0	NA
7SK_2	NA	NA	NA	0	NA		7SK_2	NA	NA	NA	0	NA
Y_RNA	NA	NA	NA	0	NA		Y_RNA	NA	NA	NA	0	NA
AK127270	NA	NA	NA	0	NA		AK127270	NA	NA	NA	0	NA
PPAP2B	-0.153835	0.241356	0.3931	181.245	0.146728		PPAP2B	0.00736749	0.852162	NA	0.4732	0.337032
PRKAA2	0.0274573	0.48793	NA	0.439416	0.329878		PRKAA2	NA	NA	NA	0	NA
C1orf168	0.0130431	0.831207	NA	0.125537	0.328809		C1orf168	NA	NA	NA	0	NA
BC048114	NA	NA	NA	0	NA		BC048114	NA	NA	NA	0	NA
C8A	NA	NA	NA	0	NA		C8A	NA	NA	NA	0	NA
C8B	NA	NA	NA	0	NA		C8B	NA	NA	NA	0	NA
DAB1	-0.0141042	0.796213	NA	0.187103	0.328877		DAB1	NA	NA	NA	0	NA
BC047487	NA	NA	NA	0	NA		BC047487	NA	NA	NA	0	NA
BC033978	NA	NA	NA	0	NA		BC033978	NA	NA	NA	0	NA
AX746780	-0.134992	0.169689	0.301809	3.60987	0.353104		AX746780	-0.033523	0.399872	NA	0.493887	0.340494
OMA1	-0.074058	0.375355	0.539332	638.559	0.0865877		OMA1	-0.124395	0.201311	0.330634	527.55	0.102313
TACSTD2	1.68144	2.55e-205	1.28e-202	2407.07	0.0551389		TACSTD2	-0.00267565	0.961871	NA	1.0845	0.334097
MYSM1	0.00943271	0.867778	0.922436	1645.28	0.058068		MYSM1	0.378166	9.17e-07	6.2e-06	1716.13	0.07942
JUN	-0.286073	1.85e-09	1.77e-08	10204.4	0.0481611		JUN	1.29978	2.99e-40	2.65e-38	539.036	0.0992305
LOC100131060	NA	NA	NA	0	NA		LOC100131060	NA	NA	NA	0	NA
HSD52	NA	NA	NA	0	NA		HSD52	NA	NA	NA	0	NA
FGGY	-0.0751744	0.597412	0.734432	141.942	0.163496		FGGY	0.116534	0.40742	0.560126	138.69	0.159842
MI0017345	NA	NA	NA	0	NA		MI0017345	NA	NA	NA	0	NA
BC042048	0.0194668	0.58723	NA	0.716597	0.32776		BC042048	-0.0223126	0.757323	0.84857	2.42856	0.331878
HOOK1	-0.07234	0.261979	0.417427	2252.9	0.0658207		HOOK1	-0.135986	0.306824	0.453669	7.39972	0.342563
CYP2J2	-0.00879928	0.944061	0.968891	7.47911	0.301333		CYP2J2	-0.0621015	0.71612	0.818938	50.4343	0.231397
C1orf87	NA	NA	NA	0	NA		C1orf87	NA	NA	NA	0	NA
AK097193	NA	NA	NA	0	NA		AK097193	NA	NA	NA	0	NA
BC030753	NA	NA	NA	0	NA		BC030753	NA	NA	NA	0	NA
NFIA	0.061966	0.42714	0.588967	841.921	0.081169		NFIA	0.00204487	0.988016	0.993078	17.8511	0.278813
MGC34796	0.0141572	0.831207	NA	0.176498	0.328894		MGC34796	NA	NA	NA	0	NA
TM2D1	-0.0839975	0.369483	0.533855	437.305	0.0996016		TM2D1	0.184522	0.0556828	0.117792	459.346	0.101439
INADL	0.241514	5.94e-06	3.54e-05	2991.44	0.0541653		INADL	-0.192818	0.23103	0.36693	11.0451	0.352362
U6_4	NA	NA	NA	0	NA		U6_4	NA	NA	NA	0	NA
MI0014128	NA	NA	NA	0	NA		MI0014128	NA	NA	NA	0	NA
MI0014129	NA	NA	NA	0	NA		MI0014129	NA	NA	NA	0	NA
L1TD1	-0.000877089	0.981877	NA	0.764782	0.326254		L1TD1	0.010539	0.821379	NA	0.865326	0.335902
KANK4	NA	NA	NA	0	NA		KANK4	0.0670414	0.372282	0.524365	2.48924	0.339873
USP1	-0.0298578	0.581016	0.720415	3704.81	0.0548745		USP1	0.102321	0.118508	0.2178	3813.57	0.0669686
DOCK7	-0.0602461	0.386786	0.550106	1337.11	0.071285		DOCK7	0.580279	5.47e-08	4.54e-07	484.299	0.111969
ANGPTL3	-0.0958729	0.234102	0.38433	2.64812	0.338761		ANGPTL3	0.0348917	0.442853	NA	0.470679	0.340481
ATG4C	-0.35443	0.00542435	0.0172053	265.047	0.140594		ATG4C	-0.360574	0.000302	0.00122889	464.279	0.105194
LINC00466	NA	NA	NA	0	NA		LINC00466	-0.00109071	0.944404	NA	0.393325	0.337477
7SK_3	NA	NA	NA	0	NA		7SK_3	NA	NA	NA	0	NA
FOXD3	NA	NA	NA	0	NA		FOXD3	-0.00955071	0.768737	NA	0.476219	0.337371
MI0020345	NA	NA	NA	0	NA		MI0020345	NA	NA	NA	0	NA
U7	NA	NA	NA	0	NA		U7	NA	NA	NA	0	NA
ALG6	-0.158258	0.0748235	0.157312	574.147	0.0927736		ALG6	-0.177617	0.0641306	0.132283	451.001	0.100746
ITGB3BP	-0.000455724	0.995948	0.997529	792.088	0.0793576		ITGB3BP	0.057164	0.534541	0.676288	512.612	0.0963838
EFCAB7	-0.179124	0.156724	0.283449	217.664	0.14009		EFCAB7	-0.0115324	0.938585	0.964765	113.098	0.169911
DLEU2L	0.0935278	0.492675	0.648285	11.4658	0.307186		DLEU2L	0.0421924	0.660788	0.778129	3.59794	0.327171
PGM1	0.343645	1.52e-06	9.87e-06	910.844	0.0734431		PGM1	0.746843	1.87e-12	2.74e-11	442.143	0.11
ROR1	0.315481	8.89e-11	9.69e-10	2829.4	0.0492586		ROR1	0.0452494	0.283307	NA	0.742068	0.342155
BC040909	0.0268669	0.498396	NA	0.427572	0.329823		BC040909	NA	NA	NA	0	NA
AK096291	0.0448461	0.433996	NA	1.3807	0.328202		AK096291	-0.033523	0.399872	NA	0.493887	0.340494
UBE2U	NA	NA	NA	0	NA		UBE2U	NA	NA	NA	0	NA
CACHD1	-0.00960872	0.862425	NA	1.57772	0.324275		CACHD1	1.67234	2.22e-06	1.41e-05	44.0938	0.406611
MI0017441	NA	NA	NA	0	NA		MI0017441	NA	NA	NA	0	NA
AK026777	NA	NA	NA	0	NA		AK026777	0.106699	0.124477	0.226742	2.37103	0.357613
RAVER2	-1.11142	2.03e-35	8.65e-34	701.049	0.0908589		RAVER2	0.976459	2.19e-07	1.65e-06	129.867	0.205411
JAK1	-0.0780643	0.135207	0.252896	2635.03	0.0528742		JAK1	-0.187511	0.00224477	0.00741199	2352.1	0.0625332
AK128734	-0.0618384	0.690577	0.803413	18.3039	0.276981		AK128734	0.161034	0.365397	0.516918	27.8097	0.281698
BC035370	0.0342975	0.41048	NA	0.490377	0.330535		BC035370	-0.0155481	0.76701	NA	0.204021	0.338958
MI0016072	NA	NA	NA	0	NA		MI0016072	NA	NA	NA	0	NA
MI0000103	NA	NA	NA	0	NA		MI0000103	NA	NA	NA	0	NA
AK4	0.32228	2.38e-06	1.5e-05	1067.74	0.0700429		AK4	0.199808	0.010738	0.0291561	992.442	0.0809084
AK123450	-0.0575307	0.327505	NA	1.42544	0.331046		AK123450	0.0647885	0.325237	0.474238	1.5138	0.341623
DNAJC6	0.0274655	0.86388	0.919736	31.6556	0.251243		DNAJC6	0.381063	0.0569688	0.120018	62.4486	0.276073
LEPROT	-0.153538	0.0198428	0.0524772	1574.8	0.0674422		LEPROT	-0.0439244	0.49345	0.640652	1696.15	0.0653014
LEPR	0.266657	0.0537409	0.120069	167.462	0.157186		LEPR	0.516638	9.09e-06	5.1e-05	405.394	0.124055
PDE4B	-0.0141042	0.796213	NA	0.187103	0.328877		PDE4B	-0.012966	0.937912	0.964301	69.1815	0.203997
U4	NA	NA	NA	0	NA		U4	NA	NA	NA	0	NA
SGIP1	NA	NA	NA	0	NA		SGIP1	-0.319129	0.0346151	0.0790768	149.813	0.17423
MI0014130	NA	NA	NA	0	NA		MI0014130	NA	NA	NA	0	NA
AK298300	0.00121549	0.977133	NA	0.674467	0.326402		AK298300	0.00958027	0.905991	0.943927	2.69019	0.328379
TCTEX1D1	-0.0307323	0.381702	NA	0.60299	0.330319		TCTEX1D1	-0.889662	1.96e-43	1.98e-41	2363.05	0.0650862
INSL5	NA	NA	NA	0	NA		INSL5	-0.0531724	0.25075	NA	1.14548	0.341805
WDR78	0.809906	0.00107415	0.00411309	50.3367	0.314656		WDR78	-0.867104	7.46e-07	5.12e-06	125.937	0.191444
MIER1	0.148332	0.0264358	0.0669577	1597.84	0.068474		MIER1	-0.198719	0.00232321	0.00763348	2121.76	0.0666509
SLC35D1	0.50811	8.31e-09	7.35e-08	691.049	0.0914451		SLC35D1	-0.0125811	0.863568	0.916874	1293.02	0.0752041
C1orf141	NA	NA	NA	0	NA		C1orf141	NA	NA	NA	0	NA
IL23R	-0.0443783	0.585638	0.724352	2.82168	0.322396		IL23R	-0.0242217	0.552097	NA	0.355053	0.339543
IL12RB2	0.0685057	0.54337	0.690381	5.7011	0.31551		IL12RB2	0.0438335	0.598776	0.728482	1118.52	0.0863396
SERBP1	-0.0775533	0.0392744	0.0930884	14252.4	0.0375903		SERBP1	0.0935937	0.0415406	0.0920522	20650.4	0.0463936
GADD45A	-0.114958	0.134995	0.252588	721.705	0.0793357		GADD45A	-0.896222	1.2e-20	3.64e-19	535.921	0.0986
GNG12	-0.00446344	0.941039	0.967179	5853.43	0.0551578		GNG12	0.0411887	0.806351	0.880063	44.3399	0.232339
GNG12-AS1	0.0675616	0.496702	0.651898	4.72413	0.321442		GNG12-AS1	-0.0155481	0.76701	NA	0.204021	0.338958
DIRAS3	-0.0407636	0.34162	NA	0.95381	0.329775		DIRAS3	-0.0582632	0.242651	NA	1.07609	0.342437
WLS	0.039644	0.375051	0.539095	3604.47	0.0452013		WLS	-0.303197	0.0116157	0.0312045	248.801	0.130339
MI0006397	NA	NA	NA	0	NA		MI0006397	NA	NA	NA	0	NA
JB175146	NA	NA	NA	0	NA		JB175146	NA	NA	NA	0	NA
RPE65	NA	NA	NA	0	NA		RPE65	0.111246	0.369988	0.52185	7.07363	0.335459
DEPDC1	-0.559085	2.46e-14	3.71e-13	1830.18	0.0750646		DEPDC1	0.304543	1.06e-05	5.84e-05	1691.61	0.0708887
BC020917	-0.0329323	0.714733	0.819355	3.46651	0.317878		BC020917	-0.0963829	0.567112	0.703033	21.1615	0.279902
LRRC7	NA	NA	NA	0	NA		LRRC7	0.226289	0.0329005	0.0758545	3.259	0.442466
PIN1P1	NA	NA	NA	0	NA		PIN1P1	NA	NA	NA	0	NA
LRRC40	-0.314363	3.97e-05	0.000205	863.765	0.0790149		LRRC40	0.357495	0.00017	0.00073	765.203	0.0997569
SRSF11	0.105252	0.0250785	0.0640617	5831.01	0.047455		SRSF11	-0.393175	9.26e-16	1.94e-14	8666.52	0.0494909
ANKRD13C	-0.0930304	0.211136	0.356246	826.377	0.0765494		ANKRD13C	0.0332646	0.661778	0.778756	859.333	0.0783359
HHLA3	-0.55279	0.00463333	0.0149768	82.8117	0.24108		HHLA3	-0.455618	0.0022624	0.0074589	161.004	0.167877
CTH	-2.19043	1.59e-36	7.01e-35	180.851	0.176646		CTH	-0.0317219	0.841792	0.902891	18.5723	0.282833
BC041441	NA	NA	NA	0	NA		BC041441	NA	NA	NA	0	NA
PTGER3	0.0141572	0.831207	NA	0.176498	0.328894		PTGER3	-0.163137	0.320545	0.469111	14.4255	0.32344
ZRANB2-AS1	0.313262	0.113003	0.21921	36.7236	0.329508		ZRANB2-AS1	0.478329	0.0306612	0.0715702	44.5233	0.320136
ZRANB2	-0.054831	0.292226	0.452666	3409.66	0.0527482		ZRANB2	0.0643749	0.304975	0.451772	3335.72	0.0638677
MI0000483	NA	NA	NA	0	NA		MI0000483	NA	NA	NA	0	NA
ZRANB2-AS2	0.00947985	0.915489	0.95253	3.62593	0.314977		ZRANB2-AS2	0.154128	0.216514	0.349783	6.34538	0.359512
NEGR1	0.0225365	0.582229	NA	0.36484	0.32944		NEGR1	-1.05672	1.32e-29	6.76e-28	609.846	0.0951851
NEGR1-IT1	NA	NA	NA	0	NA		NEGR1-IT1	NA	NA	NA	0	NA
BC041341	NA	NA	NA	0	NA		BC041341	NA	NA	NA	0	NA
LRRIQ3	-0.237599	0.156299	0.282904	13.18	0.372496		LRRIQ3	-0.758815	0.002267	0.00747126	46.5358	0.322653
FPGT	-0.435517	4.41e-05	0.000227	378.204	0.113093		FPGT	-0.0326288	0.730984	0.829301	518.353	0.0988374
FPGT-TNNI3K	0.2162	0.147956	0.271217	10.0419	0.378078		FPGT-TNNI3K	0.0978993	0.489322	0.637133	159.369	0.161715
TNNI3K	NA	NA	NA	0	NA		TNNI3K	-7.97445	9.22e-09	8.58e-08	14.3339	2.67224
C1orf173	0.0199214	0.639282	NA	0.313879	0.329264		C1orf173	0.0181664	0.696867	NA	0.554772	0.337414
CR627203	NA	NA	NA	0	NA		CR627203	NA	NA	NA	0	NA
CRYZ	0.00421341	0.935414	0.964038	3486.04	0.0532078		CRYZ	0.334195	0.0140353	0.0367492	190.429	0.15178
TYW3	-0.0874844	0.208019	0.352668	1088.51	0.0712025		TYW3	0.387576	3.1e-07	2.27e-06	1367.74	0.0779753
LHX8	NA	NA	NA	0	NA		LHX8	-0.0155481	0.76701	NA	0.204021	0.338958
AK055631	NA	NA	NA	0	NA		AK055631	NA	NA	NA	0	NA
SLC44A5	-0.104392	0.287871	0.447656	394.944	0.103518		SLC44A5	-0.0394186	0.486507	NA	1.26864	0.337807
CR936677	NA	NA	NA	0	NA		CR936677	-0.0221299	0.555549	NA	0.38365	0.339461
ACADM	-0.035253	0.569805	0.712026	1655.58	0.0631518		ACADM	-0.223887	0.000609	0.00230496	3192.42	0.0667556
RABGGTB	-0.187634	0.00415769	0.0136576	1597.38	0.0670012		RABGGTB	0.187862	0.00662439	0.0192047	1449.94	0.0709444
SNORD45C	NA	NA	NA	0	NA		SNORD45C	NA	NA	NA	0	NA
SNORD45A	-0.0129738	0.796213	NA	0.134369	0.328789		SNORD45A	NA	NA	NA	0	NA
SNORD45B	NA	NA	NA	0	NA		SNORD45B	NA	NA	NA	0	NA
MSH4	0.00894652	0.853724	NA	0.878476	0.325361		MSH4	-0.00941273	0.890664	0.933937	1.58585	0.332013
ASB17	NA	NA	NA	0	NA		ASB17	NA	NA	NA	0	NA
ST6GALNAC3	0.0268669	0.498396	NA	0.427572	0.329823		ST6GALNAC3	0.787743	0.00596962	0.0175541	29.2214	0.420132
ST6GALNAC5	NA	NA	NA	0	NA		ST6GALNAC5	0.107916	0.0428906	0.0945445	1.51773	0.361568
MI0023616	NA	NA	NA	0	NA		MI0023616	NA	NA	NA	0	NA
AF131837	-0.0143458	0.796213	NA	0.200997	0.328897		AF131837	0.0100817	0.841519	NA	0.447553	0.337236
PIGK	-0.39986	1.22e-06	8.09e-06	849.329	0.0854358		PIGK	0.341277	4.68e-06	2.78e-05	1324.94	0.076713
AK5	0.0204847	0.585177	NA	0.376611	0.329388		AK5	-0.117992	0.487018	0.635306	23.0018	0.285059
ZZZ3	0.0923938	0.130758	0.246082	1854.74	0.062412		ZZZ3	-0.0563453	0.456083	0.606224	1428.97	0.0776453
USP33	0.0758895	0.183674	0.320678	2033.15	0.0576378		USP33	0.26357	0.000404	0.00158619	2026.51	0.0767896
FAM73A	-0.167251	0.0758213	0.159002	718.895	0.0992171		FAM73A	0.41687	0.00528027	0.0158064	187.368	0.169754
NEXN	0.0693077	0.446228	0.606006	3.32915	0.325242		NEXN	0.64471	8.33e-06	4.7e-05	188.284	0.157272
FUBP1	-0.0799808	0.059266	0.13015	4386.07	0.042807		FUBP1	0.713261	4.39e-25	1.73e-23	3061.15	0.0700494
DNAJB4	0.195652	0.0517848	0.11657	494.695	0.106891		DNAJB4	0.173374	0.218866	0.352539	173.17	0.160546
GIPC2	0.29282	0.000244	0.00108628	880.189	0.0827629		GIPC2	-0.0127198	0.778606	NA	0.409281	0.337779
5S_rRNA_3	NA	NA	NA	0	NA		5S_rRNA_3	NA	NA	NA	0	NA
MGC27382	-0.0177158	0.703779	NA	0.902974	0.326206		MGC27382	NA	NA	NA	0	NA
PTGFR	NA	NA	NA	0	NA		PTGFR	-0.30096	0.0755355	0.151618	8.33375	0.467024
IFI44L	4.49288	2.01e-298	2.61e-295	884.817	0.121944		IFI44L	5.76838	2.5e-161	2.57e-158	565.588	0.213488
IFI44	1.99047	8.29e-187	3.31e-184	1656.44	0.0685262		IFI44	4.23863	2.11e-158	2.05e-155	466.984	0.158465
ELTD1	0.17069	0.217808	0.364385	9.00662	0.349819		ELTD1	NA	NA	NA	0	NA
LPHN2	-0.0150735	0.704401	NA	0.52753	0.327831		LPHN2	0.163599	0.0205889	0.0509499	4206.36	0.0725431
U80773	0.0667545	0.36759	0.53198	2.30652	0.329959		U80773	NA	NA	NA	0	NA
BC043544	NA	NA	NA	0	NA		BC043544	NA	NA	NA	0	NA
BC036594	NA	NA	NA	0	NA		BC036594	-0.00176448	0.94515	NA	0.378178	0.337517
HH834010	NA	NA	NA	0	NA		HH834010	NA	NA	NA	0	NA
AK097722	NA	NA	NA	0	NA		AK097722	-0.0425053	0.444544	NA	1.11812	0.338355
TTLL7	0.0199048	0.885468	0.934794	12.8546	0.28782		TTLL7	-0.156845	0.354653	0.505568	68.4938	0.216083
BC037304	NA	NA	NA	0	NA		BC037304	0.00200499	0.983396	0.990599	5.29297	0.318896
PRKACB	-1.73165	1.88e-28	6.31e-27	197.833	0.160024		PRKACB	0.304988	0.000162	0.000701	1275.45	0.0837485
SNORA2	NA	NA	NA	0	NA		SNORA2	0.0197458	0.642883	NA	0.348314	0.339289
SAMD13	-0.127989	0.449443	0.608606	52.8708	0.230655		SAMD13	-0.0355633	0.823909	0.891646	82.3246	0.19353
UOX	-0.0313722	0.409007	NA	0.508574	0.330288		UOX	0.00586057	0.89841	NA	0.690656	0.335998
DNASE2B	0.0141572	0.831207	NA	0.176498	0.328894		DNASE2B	NA	NA	NA	0	NA
RPF1	-0.183702	0.00332617	0.0112292	1319.24	0.0638906		RPF1	0.274223	6.92e-05	0.000324	1415.24	0.0706637
GNG5	-0.156394	0.00342932	0.0115375	2097.4	0.0542374		GNG5	-0.159033	0.00832856	0.0234235	3420.64	0.0615295
SPATA1	-0.0168551	0.80254	NA	1.81161	0.322337		SPATA1	-0.0119908	0.935673	0.962736	11.2359	0.296201
CTBS	-0.19418	0.046377	0.106535	537.277	0.102987		CTBS	-0.232863	0.0165899	0.0424021	632.681	0.102373
C1orf180	-0.0129738	0.796213	NA	0.134369	0.328789		C1orf180	0.0129994	0.862032	NA	0.107218	0.338772
SSX2IP	-0.404268	5.85e-06	3.49e-05	939.16	0.0930664		SSX2IP	0.650077	5.33e-14	9.11e-13	786.633	0.0888591
LPAR3	NA	NA	NA	0	NA		LPAR3	1.61771	0.000152	0.000662	20.6027	0.53925
MCOLN2	-0.0163528	0.698628	NA	0.513636	0.32769		MCOLN2	0.808209	3.33e-52	4.73e-50	3428.82	0.0536015
MCOLN3	-0.000877089	0.981877	NA	0.764782	0.326254		MCOLN3	0.312534	0.000104	0.000467	806.914	0.0832915
WDR63	-0.0207587	0.699089	NA	1.20377	0.325382		WDR63	1.86983	2.17e-49	2.74e-47	368.867	0.128177
MI0016760	NA	NA	NA	0	NA		MI0016760	NA	NA	NA	0	NA
SYDE2	0.690976	3.5e-07	2.49e-06	211.661	0.145322		SYDE2	0.916936	1.57e-05	8.37e-05	89.9488	0.241244
C1orf52	0.00970019	0.911753	0.950056	530.539	0.0923646		C1orf52	0.0640585	0.412665	0.565334	796.003	0.0804474
BCL10	-0.0956427	0.253885	0.407876	625.35	0.0869253		BCL10	-0.243743	0.0140568	0.0367945	450.139	0.104667
LOC646626	-0.032121	0.649071	NA	1.98533	0.323245		LOC646626	-0.0176842	0.721959	NA	0.963329	0.335757
DDAH1	-0.292948	1.54e-12	1.97e-11	5347.03	0.0418082		DDAH1	0.0795854	0.403518	0.556619	487.574	0.0999334
CYR61	-0.103116	0.222927	0.370127	574.582	0.0878174		CYR61	0.368813	0.0566114	0.119438	13.6539	0.531555
AL832891	-0.0601561	0.701985	0.810888	101.427	0.194163		AL832891	-0.0447057	0.684554	0.796662	9.60014	0.322192
ZNHIT6	-0.1445	0.0509365	0.11514	865.23	0.0762184		ZNHIT6	0.302654	0.000516	0.00197724	890.245	0.0907809
COL24A1	0.011373	0.794739	NA	0.864859	0.326241		COL24A1	0.143372	0.206854	0.337801	307.401	0.122308
ODF2L	0.0740362	0.312376	0.47398	920.751	0.0754305		ODF2L	-0.110577	0.244261	0.382886	608.4	0.099543
MI0025526	NA	NA	NA	0	NA		MI0025526	NA	NA	NA	0	NA
CLCA2	-0.0218291	0.539524	NA	0.403107	0.329469		CLCA2	0.0285549	0.477153	NA	0.900648	0.338197
CLCA1	0.0130431	0.831207	NA	0.125537	0.328809		CLCA1	NA	NA	NA	0	NA
CLCA4	-0.0406969	0.576989	NA	2.14698	0.324032		CLCA4	NA	NA	NA	0	NA
CLCA3P	-0.00154952	0.970175	NA	0.752939	0.325977		CLCA3P	NA	NA	NA	0	NA
SH3GLB1	0.329533	2.41e-08	1.99e-07	3363.05	0.0601863		SH3GLB1	0.224336	0.000366	0.00145592	2694.26	0.0642688
15-Sep	-0.117626	0.0266624	0.0674113	5666.4	0.0538316		15-Sep	-0.184769	0.000452	0.00175666	4640.47	0.0533372
HS2ST1	0.197192	0.0008	0.00318213	3614.63	0.0599094		HS2ST1	0.0436729	0.602165	0.731631	1138.59	0.0867806
LOC339524	-0.0996209	0.451331	0.610382	9.20627	0.314017		LOC339524	-0.814316	8.57e-07	5.82e-06	144.643	0.179994
LMO4	-0.545134	1.55e-45	9.08e-44	6327.24	0.0387192		LMO4	-0.0408566	0.497243	0.643645	1824.74	0.0611172
LOC100505768	0.0130431	0.831207	NA	0.125537	0.328809		LOC100505768	NA	NA	NA	0	NA
5S_rRNA_4	NA	NA	NA	0	NA		5S_rRNA_4	NA	NA	NA	0	NA
Metazoa_SRP_3	0.0188629	0.624632	NA	0.352996	0.329265		Metazoa_SRP_3	NA	NA	NA	0	NA
AK123834	0.111319	0.337462	0.501334	5.8786	0.330382		AK123834	0.0733842	0.591343	0.722468	9.30037	0.31245
PKN2	0.182613	0.0024998	0.00871712	4020.62	0.061626		PKN2	-0.0054636	0.938899	0.964974	1433.43	0.0722659
GTF2B	-0.0531201	0.490208	0.646261	773.817	0.0792966		GTF2B	0.0363762	0.558522	0.695148	1646.37	0.0634839
CCBL2	-0.0401739	0.599067	0.73553	933.923	0.0786276		CCBL2	0.00982894	0.916073	0.95052	495.818	0.0990283
RBMXL1	0.00262571	0.969606	0.983126	1026.41	0.0721973		RBMXL1	0.314981	0.00197318	0.00665228	769.61	0.107772
GBP3	-0.127966	0.0836083	0.171998	1062.42	0.076106		GBP3	-0.0142978	0.904815	0.943265	330.048	0.128084
GBP1	0.839956	4.86e-05	0.000248	83.8564	0.238106		GBP1	0.289265	0.00677533	0.019587	3.73199	0.537229
GBP2	0.52893	1.87e-13	2.59e-12	1045.03	0.0735946		GBP2	-0.121517	0.479132	0.62769	51.3242	0.226535
GBP7	-0.0143458	0.796213	NA	0.200997	0.328897		GBP7	NA	NA	NA	0	NA
GBP4	2.3569	6.68e-52	4.79e-50	275.33	0.157359		GBP4	0.226285	0.091253	0.176572	183.951	0.149634
GBP5	0.0696264	0.117923	NA	1.04356	0.337857		GBP5	-2.78399	6.57e-32	3.75e-30	108.045	0.240775
LOC729930	NA	NA	NA	0	NA		LOC729930	NA	NA	NA	0	NA
GBP6	NA	NA	NA	0	NA		GBP6	NA	NA	NA	0	NA
GBP1P1	NA	NA	NA	0	NA		GBP1P1	0.299764	0.0168652	0.0430177	3.93533	0.542554
LRRC8B	-0.0581632	0.410749	0.573422	1381.03	0.0724695		LRRC8B	0.19433	0.0620931	0.128927	347.944	0.110521
FLJ27354	0.00602765	0.95294	0.974332	7.24035	0.308719		FLJ27354	-0.07812	0.576304	0.710746	9.48404	0.312915
LRRC8C	0.265205	0.0020262	0.00726801	619.522	0.0896397		LRRC8C	-0.184373	0.00313928	0.0099843	3509.14	0.0635053
LRRC8D	-0.250494	9.1e-05	0.000443	1461.27	0.0654665		LRRC8D	-0.131747	0.0200851	0.049961	2490.81	0.0575479
7SK_4	NA	NA	NA	0	NA		7SK_4	-0.0144914	0.76701	NA	0.151031	0.338866
GEMIN8P4	0.031872	0.840943	0.90417	66.8069	0.203794		GEMIN8P4	0.205523	0.241141	0.378882	64.9066	0.229281
ZNF326	-0.230153	0.00052	0.00216787	1373.95	0.0679454		ZNF326	-0.120793	0.118952	0.218525	988.203	0.079765
BARHL2	NA	NA	NA	0	NA		BARHL2	0.00372511	0.956784	0.975058	1.86139	0.331119
BC036441	NA	NA	NA	0	NA		BC036441	0.0648415	0.117456	NA	1.28662	0.346776
AK022898	0.0674539	0.180316	NA	1.38347	0.335195		AK022898	0.383476	0.067246	0.13762	16.3891	0.477191
ZNF644	0.124344	0.0353967	0.085273	2043.24	0.0602309		ZNF644	0.362021	2.46e-06	1.54e-05	2746.86	0.0791824
HFM1	NA	NA	NA	0	NA		HFM1	-1.52135	1.73e-11	2.26e-10	83.3389	0.240272
CDC7	0.00761806	0.91738	0.953368	1160.42	0.0759259		CDC7	-0.138461	0.0255266	0.0612296	2622.8	0.0630651
TGFBR3	1.53973	4.7e-48	3.03e-46	470.808	0.106976		TGFBR3	0.280894	0.0193009	0.0482369	262.689	0.130492
BRDT	NA	NA	NA	0	NA		BRDT	0.0147065	0.859028	NA	0.174157	0.338894
EPHX4	0.594075	0.0258475	0.0657349	14.866	0.69453		EPHX4	0.401326	0.0653509	0.13434	32.2387	0.351908
BTBD8	0.416553	0.055093	0.122416	34.0502	0.360726		BTBD8	0.0732411	0.632655	0.756734	14.2853	0.295726
KIAA1107	0.760381	1.24e-07	9.46e-07	226.495	0.154542		KIAA1107	-0.279089	0.0323514	0.074766	202.497	0.144244
C1orf146	NA	NA	NA	0	NA		C1orf146	-0.0242217	0.552097	NA	0.355053	0.339543
GLMN	-0.101813	0.367993	0.53234	279.155	0.121776		GLMN	0.268315	0.00105034	0.00379682	1014.62	0.0848702
RPAP2	-0.279186	0.00509165	0.0162893	431.406	0.105385		RPAP2	1.07884	2.95e-31	1.62e-29	998.388	0.0944369
GFI1	0.156503	0.258519	0.413233	9.09618	0.339472		GFI1	0.244817	3.82e-07	2.75e-06	6249.54	0.0487896
EVI5	-0.103267	0.243373	0.395515	523.717	0.0922572		EVI5	0.00714002	0.935985	0.962897	567.777	0.0936447
RPL5	0.0246116	0.4667	0.625304	29022.2	0.0344607		RPL5	-0.51457	2.41e-29	1.23e-27	52596.6	0.0460907
FAM69A	0.149119	0.381972	0.545069	47.5013	0.236492		FAM69A	0.102573	0.550128	0.688625	30.9099	0.263644
SNORD21	-0.0143458	0.796213	NA	0.200997	0.328897		SNORD21	-0.015332	0.76701	NA	0.191825	0.338938
SNORA66	NA	NA	NA	0	NA		SNORA66	NA	NA	NA	0	NA
MTF2	0.096984	0.134235	0.251441	1274.06	0.0662248		MTF2	-7.14014e-06	0.997134	0.998449	2429.38	0.0660092
TMED5	-0.0611572	0.305768	0.467965	3561.64	0.0607534		TMED5	0.397616	7.13e-08	5.82e-07	2481.31	0.0758305
CCDC18	-0.0676072	0.452496	0.611321	631.329	0.0938958		CCDC18	0.0376131	0.592706	0.723395	1193.35	0.0721088
LOC100131564	0.370708	0.00769756	0.023355	168.596	0.156494		LOC100131564	-0.304165	2.07e-05	0.000107	1036.63	0.0733422
DR1	0.103332	0.102329	0.202641	1937.68	0.0646148		DR1	0.440938	2.83e-13	4.52e-12	3547.56	0.0614385
FNBP1L	-0.16451	0.00413926	0.0136114	2867.78	0.0583486		FNBP1L	0.0716366	0.534519	0.676288	331.796	0.124403
TRNA_Cys	NA	NA	NA	0	NA		TRNA_Cys	NA	NA	NA	0	NA
BCAR3	-0.0995975	0.125221	0.237738	1128.49	0.0663259		BCAR3	0.457373	0.0269015	0.0640152	53.3417	0.278531
LOC100129046	-0.557865	0.0101342	0.0294241	56.6238	0.290462		LOC100129046	-0.0311421	0.479418	NA	0.711343	0.339036
MIG7	0.0993092	0.246831	0.399915	3.15888	0.33863		MIG7	NA	NA	NA	0	NA
MI0005567	NA	NA	NA	0	NA		MI0005567	NA	NA	NA	0	NA
TRNA_Arg	NA	NA	NA	0	NA		TRNA_Arg	NA	NA	NA	0	NA
AX746627	0.0133957	0.844454	0.906259	2.47019	0.32161		AX746627	-0.0224973	0.832843	0.897172	4.03137	0.32195
DNTTIP2	-0.0601644	0.310941	0.472705	2463.65	0.0604103		DNTTIP2	0.337591	1.52e-08	1.37e-07	3296.74	0.0607623
GCLM	-0.34274	1.86e-05	0.000102	817.635	0.0829226		GCLM	1.14462	2.4e-31	1.33e-29	741.008	0.100069
ABCA4	0.167976	0.152746	0.278121	5.46234	0.366141		ABCA4	0.019208	0.693438	NA	0.281375	0.33919
ARHGAP29	0.16485	0.00142619	0.0052983	6260.47	0.0525977		ARHGAP29	-0.0353095	0.62034	0.746656	1.6978	0.333672
ABCD3	-0.0352168	0.518609	0.670627	3152.63	0.0552988		ABCD3	0.116045	0.0805743	0.159876	1887.24	0.0679197
F3	-1.47706	2.6e-18	5.07e-17	164.891	0.175244		F3	1.55301	3.77e-70	8.9e-68	924.944	0.0883721
BC030750	0.107833	0.467961	0.626347	12.7991	0.301407		BC030750	0.0269985	0.537423	NA	0.403741	0.339761
MI0016761	NA	NA	NA	0	NA		MI0016761	NA	NA	NA	0	NA
SLC44A3	-0.183448	0.0148687	0.0409059	881.925	0.0776762		SLC44A3	1.10203	0.00230204	0.00756818	23.2458	0.529134
CNN3	0.0949838	0.547265	0.693979	21.8389	0.281801		CNN3	0.502007	1.78e-08	1.59e-07	589.599	0.0923552
LOC729970	NA	NA	NA	0	NA		LOC729970	-0.102675	0.352759	0.503628	4.88294	0.3402
ALG14	-0.541009	3.84e-05	0.000199	254.853	0.142598		ALG14	0.0386672	0.773276	0.858594	150.874	0.150503
TMEM56	-1.70609	2.95e-47	1.83e-45	472.514	0.119754		TMEM56	0.820459	0.0015065	0.00524497	44.8556	0.333621
TMEM56-RWDD3	-0.314624	0.107672	0.210811	26.2929	0.379819		TMEM56-RWDD3	0.595016	0.018815	0.0472117	37.1152	0.396098
AK090700	-0.0129738	0.796213	NA	0.134369	0.328789		AK090700	NA	NA	NA	0	NA
RWDD3	-0.373242	0.00149529	0.00553388	265.345	0.127157		RWDD3	-0.309208	0.000347	0.001388	617.461	0.0898845
FLJ31662	NA	NA	NA	0	NA		FLJ31662	-0.0144914	0.76701	NA	0.151031	0.338866
BC067883	NA	NA	NA	0	NA		BC067883	NA	NA	NA	0	NA
7SK_5	NA	NA	NA	0	NA		7SK_5	NA	NA	NA	0	NA
PTBP2	0.09225	0.376705	0.540283	343.89	0.111106		PTBP2	-0.351558	2.21e-05	0.000114	1019.58	0.0857563
PTBLP	-0.196133	0.211831	0.356878	151.573	0.191		PTBLP	-0.538131	0.000329	0.001327	340.793	0.167065
DPYD	-0.451727	0.00136741	0.00510427	186.348	0.157687		DPYD	0.373812	4.84e-06	2.86e-05	1301.73	0.0846118
DPYD-AS1	NA	NA	NA	0	NA		DPYD-AS1	NA	NA	NA	0	NA
MI0012063	NA	NA	NA	0	NA		MI0012063	NA	NA	NA	0	NA
MI0000454	NA	NA	NA	0	NA		MI0000454	NA	NA	NA	0	NA
LOC729987	-0.0143458	0.796213	NA	0.200997	0.328897		LOC729987	NA	NA	NA	0	NA
SNX7	-0.269038	0.000114	0.000544	1067.12	0.0716147		SNX7	0.412496	0.00201261	0.0067709	244.514	0.147246
LPPR5	NA	NA	NA	0	NA		LPPR5	-0.0196596	0.667589	NA	0.503065	0.337836
LOC100129620	NA	NA	NA	0	NA		LOC100129620	NA	NA	NA	0	NA
LPPR4	NA	NA	NA	0	NA		LPPR4	0.0430358	0.704735	0.811123	5.58357	0.319849
PALMD	0.0797903	0.21223	NA	1.68891	0.33736		PALMD	NA	NA	NA	0	NA
FRRS1	-0.972111	1.89e-11	2.2e-10	197.59	0.152257		FRRS1	0.734708	3.55e-05	0.000176	119.054	0.199234
AGL	-0.154819	0.0244057	0.0625688	1623.55	0.0705306		AGL	-0.0317551	0.727194	0.826462	856.434	0.0945903
BC112312	-0.0831766	0.535744	0.684479	10.6497	0.306032		BC112312	-0.166917	0.255209	0.395927	8.40079	0.350454
SLC35A3	0.0965077	0.154958	0.280966	1639	0.0686794		SLC35A3	-0.261937	0.00503104	0.0151617	751.821	0.0979121
HIAT1	-0.0229363	0.698505	0.809028	1896.32	0.0600269		HIAT1	0.115866	0.0858498	0.168166	2101.53	0.0690075
SASS6	-0.179763	0.0190122	0.0506679	848.931	0.0791586		SASS6	0.165017	0.0139616	0.0365894	1583.14	0.0687099
TRMT13	0.100361	0.277921	0.436365	672.051	0.0971012		TRMT13	0.106363	0.1533	0.267395	978.221	0.076618
LRRC39	0.11023	0.472223	0.630319	15.8245	0.295173		LRRC39	0.196293	0.252477	0.39242	66.0512	0.220277
DBT	-0.0105164	0.873795	0.926492	1337	0.0674096		DBT	0.290547	0.000848	0.00312144	828.921	0.0907027
RTCA	-0.333634	2.66e-05	0.000142	737.793	0.0821651		RTCA	0.118873	0.0435922	0.0957767	2102.66	0.0599101
MI0003558	NA	NA	NA	0	NA		MI0003558	NA	NA	NA	0	NA
CDC14A	0.137974	0.281142	0.439871	195.42	0.1425		CDC14A	0.0417381	0.67382	0.788425	636.175	0.104665
GPR88	NA	NA	NA	0	NA		GPR88	0.135585	0.418136	0.570324	18.5464	0.299953
LOC100128787	NA	NA	NA	0	NA		LOC100128787	NA	NA	NA	0	NA
VCAM1	NA	NA	NA	0	NA		VCAM1	-0.0168445	0.718164	NA	0.450075	0.337707
EXTL2	-0.321787	0.000145	0.000679	906.605	0.0881672		EXTL2	0.170262	0.127097	0.230546	297.584	0.119722
SLC30A7	-0.0247042	0.727139	0.827789	1379.29	0.0725314		SLC30A7	0.168855	0.0332789	0.076545	1153.56	0.0819823
DPH5	-0.0789477	0.299118	0.460183	778.328	0.078272		DPH5	-0.230716	0.00690641	0.0199264	705.391	0.0887018
BX538249	-0.0846866	0.593511	0.731013	76.053	0.197548		BX538249	-0.148287	0.305697	0.452624	138.569	0.166081
BC045807	0.00111917	0.969179	0.982936	4.18716	0.32704		BC045807	-0.264689	0.163459	0.281172	20.6895	0.353126
AK021551	-0.354854	0.0783952	0.16341	43.7803	0.303163		AK021551	-0.844007	1.78e-07	1.36e-06	155.674	0.174563
S1PR1	NA	NA	NA	0	NA		S1PR1	0.0200394	0.675695	NA	0.296522	0.339234
RNU6-31P	NA	NA	NA	0	NA		RNU6-31P	NA	NA	NA	0	NA
OLFM3	NA	NA	NA	0	NA		OLFM3	0.0200394	0.675695	NA	0.296522	0.339234
DNAJA1P5	NA	NA	NA	0	NA		DNAJA1P5	NA	NA	NA	0	NA
COL11A1	NA	NA	NA	0	NA		COL11A1	0.0596327	0.196947	NA	0.83414	0.344847
RNPC3	0.397505	0.000521	0.0021691	335.541	0.123236		RNPC3	-0.0397807	0.655772	0.774422	715.125	0.0919873
AMY2B	0.245253	0.0872932	0.178073	155.92	0.165451		AMY2B	-0.822459	6.98e-20	2.01e-18	688.12	0.0922122
ACTG1P4	0.257742	0.0173915	0.0468211	3.79332	0.479181		ACTG1P4	0.0216808	0.759962	0.849708	2.38035	0.331851
AMY2A	NA	NA	NA	0	NA		AMY2A	0.0197458	0.642883	NA	0.348314	0.339289
AMY1A	NA	NA	NA	0	NA		AMY1A	-0.749711	0.00962685	0.0266021	26.6826	0.45494
LOC100129138	NA	NA	NA	0	NA		LOC100129138	0.0147065	0.859028	NA	0.174157	0.338894
BC043293	NA	NA	NA	0	NA		BC043293	NA	NA	NA	0	NA
PRMT6	-0.0850799	0.26545	0.42193	718.803	0.0787078		PRMT6	0.012983	0.863143	0.916673	1286.33	0.0778259
NTNG1	NA	NA	NA	0	NA		NTNG1	-0.0201849	0.838234	0.900489	4.38906	0.323799
VAV3	-0.00493371	0.927742	NA	1.2996	0.324503		VAV3	0.593221	7.3e-24	2.67e-22	2553.05	0.0597155
MI0025522	NA	NA	NA	0	NA		MI0025522	NA	NA	NA	0	NA
TRNA_Pseudo_4	NA	NA	NA	0	NA		TRNA_Pseudo_4	NA	NA	NA	0	NA
VAV3-AS1	NA	NA	NA	0	NA		VAV3-AS1	0.11968	0.280039	0.425343	4.55029	0.347579
SLC25A24	-0.284874	3.35e-06	2.06e-05	2984.85	0.0625624		SLC25A24	0.567816	2.32e-11	2.98e-10	1746.25	0.0875481
NBPF4	NA	NA	NA	0	NA		NBPF4	-0.019392	0.876852	0.925101	219.861	0.134256
BC051808	NA	NA	NA	0	NA		BC051808	-0.0942856	0.490648	0.638183	164.524	0.153428
NBPF6	NA	NA	NA	0	NA		NBPF6	1.80432	1e-06	6.73e-06	33.5758	0.419884
FAM102B	-0.955487	7.66e-20	1.69e-18	416.431	0.107589		FAM102B	0.404052	1.54e-08	1.38e-07	2022.95	0.0732605
HENMT1	-0.118207	0.142625	0.263625	685.541	0.0834384		HENMT1	0.144745	0.0245049	0.059218	1438.03	0.0657316
PRPF38B	-0.0308957	0.557458	0.702439	2187.07	0.0533056		PRPF38B	-0.0276828	0.588856	0.720428	3738.84	0.0516915
FNDC7	0.0162771	0.714869	NA	0.251074	0.32908		FNDC7	-0.000657608	0.991168	NA	1.16262	0.334031
STXBP3	-0.0500339	0.458685	0.617647	1399.89	0.0690758		STXBP3	0.15416	0.0277465	0.0657327	2028.32	0.0718677
AKNAD1	0.018964	0.584935	NA	0.730491	0.327677		AKNAD1	NA	NA	NA	0	NA
SPATA42	NA	NA	NA	0	NA		SPATA42	NA	NA	NA	0	NA
GPSM2	-0.350082	2.47e-08	2.04e-07	1807.68	0.0641211		GPSM2	0.155613	0.0318697	0.0738777	1393.07	0.0745327
CLCC1	0.0434762	0.511185	0.664634	1080.84	0.0677018		CLCC1	0.193061	0.0416129	0.0921582	510.781	0.099536
WDR47	-0.261801	0.0353008	0.0850944	231.531	0.137152		WDR47	0.295722	0.00492301	0.0148695	399.724	0.11184
TAF13	-0.328468	0.0182291	0.0488397	199.554	0.157146		TAF13	0.629299	1.45e-05	7.8e-05	184.619	0.158119
TMEM167B	0.220208	0.00460572	0.0149031	1047.59	0.0804777		TMEM167B	-0.0203305	0.78149	0.863178	1240.12	0.074975
SCARNA2	-0.0364561	0.399225	NA	0.833335	0.328909		SCARNA2	0.0129026	0.826417	0.893035	1.32753	0.333915
C1orf194	NA	NA	NA	0	NA		C1orf194	NA	NA	NA	0	NA
KIAA1324	-0.0437415	0.498315	NA	1.53531	0.326541		KIAA1324	-0.413932	0.0599861	0.125138	30.2586	0.351886
SARS	-0.791632	2.03e-75	2.32e-73	5364.57	0.0432958		SARS	0.0119854	0.828714	0.89453	2081.73	0.0574829
CELSR2	0.250895	0.0309947	0.0764656	262.842	0.126208		CELSR2	0.13632	0.202217	0.331748	345.056	0.113758
PSRC1	-0.524468	4.82e-11	5.43e-10	758.288	0.082004		PSRC1	-0.150319	0.051938	0.111204	1366.71	0.0796331
MYBPHL	NA	NA	NA	0	NA		MYBPHL	-0.924929	0.00679247	0.0196333	18.6741	0.567215
SORT1	-0.013114	0.780007	0.865348	3303.35	0.048094		SORT1	-1.85605	2.4e-41	2.2e-39	280.748	0.139929
PSMA5	-0.0933631	0.0523542	0.117663	3798.86	0.0486477		PSMA5	0.283779	4.12e-09	4.02e-08	4558.8	0.0488424
FW340027	0.0172475	0.767743	NA	1.39335	0.32405		FW340027	0.027644	0.756485	0.847794	3.01979	0.327317
SYPL2	0.0162771	0.714869	NA	0.251074	0.32908		SYPL2	0.0871541	0.423116	0.57512	4.50102	0.33417
ATXN7L2	0.0292323	0.833516	0.899332	144.754	0.159689		ATXN7L2	-0.694714	3.34e-05	0.000167	178.383	0.185695
CYB561D1	0.148407	0.0723406	0.153021	616.692	0.0857703		CYB561D1	0.133547	0.151736	0.26541	480.083	0.0975721
AMIGO1	0.728115	0.00462526	0.0149601	49.0565	0.357285		AMIGO1	0.0757164	0.647858	0.768237	23.3438	0.273474
GPR61	0.0342975	0.41048	NA	0.490377	0.330535		GPR61	-0.0382712	0.555034	0.692187	1.75228	0.335983
GNAI3	-0.0868399	0.0795087	0.165279	3345.8	0.0500945		GNAI3	0.262874	9.58e-05	0.000435	3782.57	0.0690159
MI0000239	NA	NA	NA	0	NA		MI0000239	NA	NA	NA	0	NA
GNAT2	-0.00446396	0.955354	0.975289	2.82024	0.319232		GNAT2	-0.00343574	0.932086	NA	0.756356	0.33638
AMPD2	-0.0515758	0.539565	0.68734	658.602	0.0870233		AMPD2	-0.529323	4.65e-09	4.5e-08	978.254	0.093477
GSTM4	0.00520065	0.973341	0.985183	39.4463	0.230428		GSTM4	-0.228021	0.0279256	0.0660407	398.988	0.109704
GSTM2	0.0586226	0.211907	NA	1.30721	0.333158		GSTM2	-1.64582	8.12e-11	9.84e-10	102.315	0.271036
GSTM1	NA	NA	NA	0	NA		GSTM1	-0.416633	2.96e-09	2.95e-08	1304.48	0.0719634
GSTM5	-0.0143458	0.796213	NA	0.200997	0.328897		GSTM5	-0.0823411	0.428493	0.579698	4.5647	0.33455
GSTM3	-0.00343082	0.969417	0.983048	3.52044	0.316963		GSTM3	-0.103754	0.0867748	0.169607	1643.68	0.0616033
EPS8L3	-0.125786	0.05063	0.114581	1892.54	0.0656818		EPS8L3	-0.358501	0.0822343	0.162469	39.0551	0.306522
CSF1	0.442764	0.0476192	0.108811	14.8937	0.528072		CSF1	0.985183	0.000196	0.000835	48.7073	0.319905
AHCYL1	-0.0364767	0.399932	0.563573	4985.55	0.0436453		AHCYL1	0.102257	0.0856864	0.167882	2492.51	0.0605277
STRIP1	0.118025	0.13467	0.252133	773.653	0.0815548		STRIP1	0.0251393	0.726972	0.826371	977.242	0.073961
ALX3	0.110498	0.507985	0.661667	28.7882	0.263876		ALX3	-0.112751	0.442554	0.593552	10.0378	0.319134
DQ574855	NA	NA	NA	0	NA		DQ574855	NA	NA	NA	0	NA
UBL4B	0.0130431	0.831207	NA	0.125537	0.328809		UBL4B	-0.133856	0.0480115	0.103976	1.96582	0.372032
SLC6A17	NA	NA	NA	0	NA		SLC6A17	-0.0233242	0.532378	NA	0.408043	0.339549
KCNC4	0.0080442	0.954237	0.974954	14.2375	0.281433		KCNC4	0.0696942	0.659903	0.777454	82.023	0.192745
SNORA25	NA	NA	NA	0	NA		SNORA25	NA	NA	NA	0	NA
LOC440600	-0.0960826	0.426512	0.58841	6.4927	0.320844		LOC440600	-0.145836	0.38054	0.532647	16.3504	0.309268
RBM15	0.326458	0.000131	0.000619	621.209	0.088866		RBM15	0.372998	2.84e-05	0.000143	672.512	0.0929055
BC069739	0.130153	0.214098	0.359453	330.15	0.111759		BC069739	0.127734	0.148868	0.261334	655.894	0.0919467
SLC16A4	-1.1924	2.77e-16	4.81e-15	229.299	0.151217		SLC16A4	0.104197	0.540477	0.680764	24.3296	0.273571
LAMTOR5	-0.287231	9.86e-06	5.68e-05	1149.88	0.0664606		LAMTOR5	-0.0831614	0.223729	0.358226	1594.38	0.0697726
LAMTOR5-AS1	-0.0685917	0.473062	0.631134	3.94986	0.323766		LAMTOR5-AS1	-0.149112	0.350537	0.501419	13.376	0.323613
PROK1	0.0130431	0.831207	NA	0.125537	0.328809		PROK1	-0.0706827	0.293049	0.439373	1.80081	0.34321
CYMP	NA	NA	NA	0	NA		CYMP	NA	NA	NA	0	NA
KCNA10	NA	NA	NA	0	NA		KCNA10	NA	NA	NA	0	NA
KCNA2	NA	NA	NA	0	NA		KCNA2	NA	NA	NA	0	NA
KCNA3	NA	NA	NA	0	NA		KCNA3	0.266646	0.144137	0.254615	55.5867	0.243111
CD53	0.0112528	0.73868	NA	0.565836	0.327192		CD53	-1.52371	3.79e-82	1.54e-79	925.955	0.0799358
LRIF1	0.0462414	0.557653	0.702455	754.44	0.0816034		LRIF1	0.547268	6.87e-16	1.46e-14	1910.22	0.0691299
DRAM2	0.131388	0.0313974	0.0772635	1799.71	0.0623726		DRAM2	0.18853	0.00314628	0.0100029	2178.09	0.0651828
CEPT1	0.145211	0.0422285	0.0986176	1133.38	0.0735446		CEPT1	-0.128227	0.0510994	0.109745	1346.65	0.0671335
DENND2D	0.101483	0.0454433	0.104699	2483.5	0.0514017		DENND2D	-0.0195217	0.806832	0.880479	836.221	0.0819767
CHI3L2	0.0166672	0.734695	NA	1.01791	0.325699		CHI3L2	-0.0102372	0.925935	0.956672	5.0783	0.319802
CHIAP2	NA	NA	NA	0	NA		CHIAP2	-0.0155481	0.76701	NA	0.204021	0.338958
CHIA	NA	NA	NA	0	NA		CHIA	NA	NA	NA	0	NA
PIFO	-0.00977584	0.918933	0.954035	4.61362	0.314018		PIFO	0.0867164	0.500238	0.64642	6.98318	0.32285
PGCP1	NA	NA	NA	0	NA		PGCP1	NA	NA	NA	0	NA
OVGP1	-0.0841716	0.601657	0.737431	67.1235	0.203996		OVGP1	-1.33528	1.79e-05	9.44e-05	38.2404	0.365787
WDR77	-0.0867207	0.134858	0.252426	1684.04	0.0589623		WDR77	0.180521	0.00363803	0.0113366	1837.5	0.0633876
ATP5F1	-0.191765	3.12e-05	0.000164	5107.29	0.0463551		ATP5F1	0.115785	0.0109225	0.0296017	8942.71	0.0459506
C1orf162	0.0267232	0.818337	0.890418	7.49163	0.304939		C1orf162	-0.926769	8.04e-23	2.72e-21	613.008	0.0963248
ADORA3	-0.00345701	0.959695	NA	1.75189	0.321688		ADORA3	-0.519907	0.0153404	0.0396141	54.294	0.286814
U6_5	NA	NA	NA	0	NA		U6_5	NA	NA	NA	0	NA
RAP1A	-0.175194	0.00833949	0.0249576	1341.06	0.0680094		RAP1A	-0.101405	0.0971297	0.185457	2885.09	0.0622118
LOC100129269	0.00198163	0.980397	NA	0.310867	0.327786		LOC100129269	-0.0969271	0.558135	0.694865	22.5913	0.285202
AK023457	0.427622	0.0136191	0.0379159	100.771	0.210577		AK023457	0.32558	0.0129655	0.0343967	231.595	0.144847
FAM212B	-1.24398	2.6e-19	5.42e-18	231.313	0.142718		FAM212B	0.192494	0.224273	0.35881	112.863	0.189963
LOC100506343	6.39881e-06	0.978988	NA	0.375444	0.327618		LOC100506343	0.00248557	0.920896	NA	0.418458	0.3373
BC041890	NA	NA	NA	0	NA		BC041890	-0.0349561	0.409964	NA	0.819075	0.338785
DDX20	-0.0613666	0.434461	0.595424	763.936	0.0808618		DDX20	0.383137	5.48e-08	4.55e-07	1394.67	0.0722962
KCND3	NA	NA	NA	0	NA		KCND3	0.0269985	0.537423	NA	0.403741	0.339761
LOC643355	NA	NA	NA	0	NA		LOC643355	NA	NA	NA	0	NA
SnoU13	NA	NA	NA	0	NA		SnoU13	NA	NA	NA	0	NA
CTTNBP2NL	-0.165125	0.00597502	0.0187194	1647.44	0.0612468		CTTNBP2NL	0.31001	0.0287555	0.0677008	221.484	0.160511
AX747733	-0.0627832	0.510285	0.664014	3.79011	0.321927		AX747733	NA	NA	NA	0	NA
DKFZp547A023	0.0489229	0.750001	0.844009	20.6824	0.276084		DKFZp547A023	-0.0236571	0.796797	0.873785	3.17188	0.326814
MI0015855	NA	NA	NA	0	NA		MI0015855	NA	NA	NA	0	NA
WNT2B	0.177114	0.237616	0.388447	11.0049	0.342182		WNT2B	-0.0986887	0.456341	0.606475	8.42651	0.324611
ST7L	-0.0779687	0.496233	0.651646	263.97	0.12389		ST7L	-0.106869	0.23081	0.366761	526.343	0.0927797
CAPZA1	-0.0872302	0.0873795	0.178226	6904.91	0.0521719		CAPZA1	0.0955803	0.0478515	0.103674	14398.5	0.0488693
MOV10	0.299615	9e-08	6.97e-07	2331.09	0.0569827		MOV10	0.70521	1.71e-23	6.04e-22	1671.41	0.0717551
RHOC	-0.171956	0.000986	0.00381491	3894.48	0.0529083		RHOC	0.443487	3.25e-09	3.21e-08	1772.31	0.0768952
PPM1J	0.0331433	0.840221	0.903626	36.402	0.243887		PPM1J	-0.0461788	0.780588	0.862629	21.2638	0.272689
FAM19A3	0.019404	0.598519	NA	0.67953	0.327451		FAM19A3	-0.515526	0.0337921	0.0775825	11.7743	0.661668
AX748125	0.470175	0.0105425	0.0303943	5.18187	1.05765		AX748125	-1.49591	0.000146	0.000638	23.7398	0.496366
HP08777	0.199795	0.0265967	0.0672779	3.66976	0.41285		HP08777	-0.356733	0.0763991	0.15307	13.6855	0.475068
SLC16A1	-0.353842	5.57e-12	6.81e-11	3283.76	0.0520748		SLC16A1	0.13768	0.0206355	0.0510465	3083.87	0.0605436
AKR7A2P1	-0.0175943	0.793133	NA	1.98283	0.322684		AKR7A2P1	0.0207315	0.881808	0.928255	10.386	0.299574
BC023568	-0.176583	0.179401	0.314842	8.16976	0.361499		BC023568	-0.245392	0.166851	0.285696	13.061	0.373768
BC047723	0.0265158	0.781443	0.866434	4.61816	0.31465		BC047723	0.0624762	0.302156	0.448835	1.59537	0.342275
BX648855	0.219332	0.208668	0.353422	57.1658	0.234464		BX648855	0.0116908	0.942318	0.966845	27.762	0.261858
BC037540	0.073368	0.439947	0.599988	3.93156	0.325245		BC037540	0.141271	0.282931	0.428116	6.54283	0.346753
LRIG2	-0.00333479	0.978124	0.987891	246.181	0.126327		LRIG2	-0.0651805	0.546096	0.68533	341.12	0.114596
LOC643441	NA	NA	NA	0	NA		LOC643441	NA	NA	NA	0	NA
MAGI3	-0.0442629	0.540781	0.688336	985.63	0.0742356		MAGI3	-0.0234658	0.823957	0.891646	435.617	0.11124
PHTF1	0.0269958	0.764361	0.853632	501.025	0.0942715		PHTF1	0.408656	2.39e-06	1.5e-05	869.782	0.0899796
RSBN1	-0.114659	0.179785	0.315302	574.196	0.0888437		RSBN1	0.166848	0.065282	0.13426	995.473	0.0946243
PTPN22	-0.0518914	0.608734	0.742828	4.99404	0.317037		PTPN22	1.22858	5.37e-33	3.29e-31	560.159	0.104488
AP4B1-AS1	-0.0345182	0.81058	0.885256	13.0676	0.287018		AP4B1-AS1	-0.137164	0.411221	0.563799	73.8654	0.210812
BCL2L15	-0.223917	0.0770449	0.161208	251.58	0.140036		BCL2L15	-1.76759	0.000138	0.000606	17.5818	0.581514
AP4B1	0.0512658	0.612142	0.745472	371.749	0.106779		AP4B1	-0.150764	0.0406196	0.090256	1272.25	0.0755984
DCLRE1B	-0.0195473	0.835598	0.900457	439.495	0.0980343		DCLRE1B	0.0279004	0.717654	0.81978	858.401	0.0796011
BC048113	-0.000299292	0.999167	0.999295	3.864	0.313614		BC048113	0.0306565	0.789148	0.868669	6.56642	0.317312
BC036361	0.0141572	0.831207	NA	0.176498	0.328894		BC036361	-0.0117269	0.91039	0.946986	4.34282	0.321604
HIPK1	0.120896	0.0343319	0.0831707	1835.65	0.0581083		HIPK1	0.473641	1.61e-10	1.88e-09	2900.49	0.0759699
OLFML3	-0.0265291	0.634695	NA	1.25762	0.3257		OLFML3	0.0235793	0.763788	0.852051	826.224	0.0810346
SYT6	NA	NA	NA	0	NA		SYT6	-1.18304	0.000196	0.000835	33.417	0.394486
TRIM33	0.146423	0.0109774	0.0314791	3149.3	0.0586049		TRIM33	0.299887	1.49e-05	7.99e-05	1878.58	0.0710293
DENND2C	0.0370094	0.711786	0.817541	5.0395	0.313893		DENND2C	0.251222	0.165705	0.28404	16.0585	0.366651
BCAS2	-0.491124	1.39e-12	1.78e-11	1050.67	0.0708978		BCAS2	0.155985	0.0211805	0.0522172	1308.51	0.0692807
DKFZp686N1631	0.0199214	0.639282	NA	0.313879	0.329264		DKFZp686N1631	0.0594356	0.626828	0.752082	6.6467	0.318392
AMPD1	NA	NA	NA	0	NA		AMPD1	-0.00176448	0.94515	NA	0.378178	0.337517
NRAS	-0.207969	0.000159	0.000737	3044.86	0.0560129		NRAS	0.208674	0.000491	0.00189033	4933.61	0.0609523
CSDE1	0.10226	0.0119251	0.0339097	20272	0.0411899		CSDE1	0.0609053	0.171971	0.292485	23346.1	0.0450552
SIKE1	-0.00899274	0.892915	0.938525	1501.04	0.0678857		SIKE1	0.241646	0.000243	0.00101025	2372.72	0.0673752
SYCP1	NA	NA	NA	0	NA		SYCP1	0.0200394	0.675695	NA	0.296522	0.339234
TSHB	NA	NA	NA	0	NA		TSHB	NA	NA	NA	0	NA
TSPAN2	0.519984	0.0296708	0.0737368	11.5345	0.718078		TSPAN2	-0.153927	0.378036	0.530374	57.0177	0.232997
NGF	NA	NA	NA	0	NA		NGF	NA	NA	NA	0	NA
VANGL1	0.125918	0.0162521	0.0442542	2120.94	0.0532036		VANGL1	0.461805	6.08e-07	4.23e-06	1013.09	0.0964895
CASQ2	NA	NA	NA	0	NA		CASQ2	0.018951	0.657729	NA	0.321655	0.339262
NHLH2	NA	NA	NA	0	NA		NHLH2	0.0236979	0.59856	NA	0.363461	0.339474
BC043254	NA	NA	NA	0	NA		BC043254	-0.0163351	0.817428	0.887606	1.87786	0.331716
SLC22A15	-0.0916185	0.190862	0.329728	2.52495	0.340163		SLC22A15	-0.247539	0.000121	0.000538	1741.18	0.0657651
MAB21L3	0.10988	0.505086	0.659058	30.0943	0.271717		MAB21L3	0.163517	0.326894	0.475941	23.6738	0.317965
U3	NA	NA	NA	0	NA		U3	NA	NA	NA	0	NA
ATP1A1	-0.241163	1.69e-11	1.98e-10	14997.8	0.0360592		ATP1A1	0.151666	0.0016032	0.0055375	11015.3	0.0488003
ATP1A1OS	-0.0592842	0.700285	0.809705	87.0056	0.185381		ATP1A1OS	-0.504871	0.00115489	0.00412864	145.195	0.175148
Y_RNA_2	NA	NA	NA	0	NA		Y_RNA_2	NA	NA	NA	0	NA
CD58	-0.297751	0.00568263	0.0179296	539.754	0.115331		CD58	0.198317	0.0734868	0.148427	376.348	0.118766
MI0016762	NA	NA	NA	0	NA		MI0016762	NA	NA	NA	0	NA
IGSF3	0.324061	1.18e-08	1.02e-07	1920.53	0.057795		IGSF3	1.10278	7.31e-14	1.23e-12	208.549	0.153656
MI0003776	NA	NA	NA	0	NA		MI0003776	NA	NA	NA	0	NA
CD2	NA	NA	NA	0	NA		CD2	-0.0191075	0.597109	NA	0.62725	0.337658
PTGFRN	-0.518795	1.53e-19	3.28e-18	1698.51	0.0582016		PTGFRN	0.461819	1.74e-06	1.13e-05	620.274	0.10097
5S_rRNA_5	NA	NA	NA	0	NA		5S_rRNA_5	NA	NA	NA	0	NA
CD101	0.00868826	0.906994	NA	2.0846	0.319875		CD101	0.142985	0.418168	0.570324	33.7853	0.260789
TTF2	-0.104658	0.096052	0.19251	1653.54	0.0642139		TTF2	0.283902	9.04e-05	0.000413	1678.5	0.0745674
MI0005767	NA	NA	NA	0	NA		MI0005767	NA	NA	NA	0	NA
TRIM45	-0.319662	0.0460204	0.10581	106.769	0.192037		TRIM45	-0.205572	0.0450565	0.0985354	408.082	0.108541
VTCN1	0.033841	0.525202	NA	1.24324	0.327051		VTCN1	0.0476574	0.33135	NA	1.03816	0.340043
Metazoa_SRP_4	NA	NA	NA	0	NA		Metazoa_SRP_4	-0.015332	0.76701	NA	0.191825	0.338938
MAN1A2	-0.0505786	0.463114	0.621836	1278.16	0.070517		MAN1A2	0.523662	1.92e-05	0.000101	540.18	0.131418
FAM46C	0.513925	0.0354773	0.0853878	15.8139	0.559533		FAM46C	-0.0473284	0.775304	0.859279	25.463	0.270936
GDAP2	-0.145848	0.114245	0.221072	479.164	0.0968014		GDAP2	0.0898701	0.256254	0.397018	740.977	0.0817584
WDR3	-0.0614487	0.247088	0.400175	2245.8	0.0537557		WDR3	0.305795	2.13e-07	1.6e-06	2833.38	0.0599527
SPAG17	0.0254211	0.85623	0.915109	13.5837	0.286066		SPAG17	0.305708	0.110225	0.205432	13.7091	0.413382
TBX15	0.0689687	0.397214	0.560503	2.64079	0.328426		TBX15	2.66578	2.51e-45	2.73e-43	169.936	0.191089
WARS2	0.0806834	0.326631	0.489585	712.906	0.0853629		WARS2	0.0670944	0.471987	0.621125	472.379	0.0976435
BC063600	-0.0319752	0.835552	0.900457	97.077	0.184325		BC063600	-0.495358	0.00269826	0.00870851	133.12	0.190433
BC043601	0.132225	0.306603	0.468736	193.616	0.144066		BC043601	0.185214	0.0904793	0.175425	312.334	0.11695
BC034623	-0.115814	0.343531	0.507654	7.64075	0.329296		BC034623	0.0414847	0.771989	0.857814	15.402	0.298324
AK125759	-0.0102494	0.88344	0.933352	2.48496	0.321379		AK125759	-0.126492	0.372951	0.525011	9.85239	0.330459
HAO2	0.0130431	0.831207	NA	0.125537	0.328809		HAO2	-0.0235382	0.564908	NA	0.342856	0.339491
HSD3B2	0.0117453	0.800275	NA	0.448247	0.327501		HSD3B2	-0.033523	0.399872	NA	0.493887	0.340494
HSD3B1	0.282873	0.0552995	0.122777	6.70181	0.470529		HSD3B1	NA	NA	NA	0	NA
HSD3BP4	0.034958	0.459299	NA	0.750282	0.32891		HSD3BP4	0.0433884	0.591497	0.722468	2.60375	0.332651
LINC00622	0.0663333	0.334332	NA	2.09729	0.331079		LINC00622	-0.14022	0.336887	0.486757	9.3785	0.333496
ZNF697	-0.0948969	0.52316	0.674385	118.511	0.175371		ZNF697	0.326546	0.0130679	0.0346264	223.787	0.145563
PHGDH	-1.38727	3.1e-126	6.61e-124	1949.66	0.0582899		PHGDH	0.1466	0.0117051	0.031425	2599.69	0.0591239
HMGCS2	-2.27256	4.93e-82	6e-80	415.829	0.1192		HMGCS2	0.0197458	0.642883	NA	0.348314	0.339289
REG4	-2.83254	2.47e-45	1.43e-43	165.194	0.203412		REG4	0.0164752	0.75334	NA	0.214437	0.339037
NBPF7	NA	NA	NA	0	NA		NBPF7	NA	NA	NA	0	NA
ADAM30	NA	NA	NA	0	NA		ADAM30	NA	NA	NA	0	NA
NOTCH2	0.182085	0.000337	0.00146145	2792.96	0.0515		NOTCH2	0.757627	5.91e-23	2.02e-21	3027.79	0.0782598
FAM72B	-0.423046	0.00649755	0.0201458	183.494	0.179466		FAM72B	0.0847991	0.138185	0.246312	2935.8	0.0581217
HIST2H2BA	NA	NA	NA	0	NA		HIST2H2BA	-0.0484249	0.711034	0.815365	7.40878	0.311848
Histone3	NA	NA	NA	0	NA		Histone3	NA	NA	NA	0	NA
FCGR1B	0.0256144	0.519384	NA	0.740211	0.327934		FCGR1B	0.225094	0.00201451	0.00677464	1187.56	0.0749693
SRGAP2D	0.201809	0.254686	0.408741	46.078	0.254218		SRGAP2D	0.16306	0.117391	0.21634	373.465	0.11049
EMBP1	0.0193148	0.652766	NA	0.302035	0.329229		EMBP1	-1.25226	5.97e-43	5.89e-41	688.178	0.0923453
CR936796	0.604084	0.0243554	0.0624707	19.8433	0.526983		CR936796	-1.43789	3.33e-05	0.000166	29.2127	0.414436
DQ579288	NA	NA	NA	0	NA		DQ579288	NA	NA	NA	0	NA
MI0014131	NA	NA	NA	0	NA		MI0014131	NA	NA	NA	0	NA
DQ586768	NA	NA	NA	0	NA		DQ586768	NA	NA	NA	0	NA
DQ583161	NA	NA	NA	0	NA		DQ583161	NA	NA	NA	0	NA
DQ590589	NA	NA	NA	0	NA		DQ590589	NA	NA	NA	0	NA
ANKRD20A12P	-0.0743669	0.152249	NA	1.39464	0.337171		ANKRD20A12P	-0.163257	0.213511	0.346169	6.83046	0.362221
BC053679	-0.293968	0.108349	0.211819	64.757	0.24892		BC053679	0.129356	0.280606	0.425797	5.262	0.347874
BC071797	-0.0211002	0.557238	NA	0.401993	0.329392		BC071797	0.0166526	0.788145	NA	1.28674	0.333598
BC029473	0.30249	0.122877	0.234307	27.7802	0.33169		BC029473	-0.0872941	0.425699	0.577395	5.12794	0.334031
DQ590126	NA	NA	NA	0	NA		DQ590126	NA	NA	NA	0	NA
DQ592442	0.00484954	0.926291	NA	1.17722	0.32457		DQ592442	0.0241268	0.84233	0.903247	6.59138	0.312943
AK056396	0.0167307	0.91161	0.950034	20.1699	0.27067		AK056396	-0.0144914	0.76701	NA	0.151031	0.338866
MI0014132	NA	NA	NA	0	NA		MI0014132	NA	NA	NA	0	NA
DQ587539	NA	NA	NA	0	NA		DQ587539	NA	NA	NA	0	NA
DQ596206	NA	NA	NA	0	NA		DQ596206	NA	NA	NA	0	NA
MI0014133	NA	NA	NA	0	NA		MI0014133	NA	NA	NA	0	NA
BC070106	-0.00115267	0.988845	0.993501	2.41531	0.32024		BC070106	-0.247637	0.0936163	0.180127	6.75367	0.427339
LINC00875	0.574389	0.000983	0.0038065	154.341	0.202747		LINC00875	-0.00610492	0.905349	0.943669	28.6733	0.335762
MI0020354	NA	NA	NA	0	NA		MI0020354	NA	NA	NA	0	NA
LOC100130000	0.0494692	0.491812	NA	1.96324	0.326081		LOC100130000	0.218502	0.197266	0.325061	14.5661	0.359624
TRNA_Asn_2	NA	NA	NA	0	NA		TRNA_Asn_2	NA	NA	NA	0	NA
DQ571491	NA	NA	NA	0	NA		DQ571491	NA	NA	NA	0	NA
PPIAL4G	-0.029887	0.59325	NA	1.22055	0.32619		PPIAL4G	-0.300037	0.087752	0.17122	9.75377	0.45007
FAM72D	-0.324108	0.00141343	0.0052559	430.901	0.107594		FAM72D	0.196101	0.000817	0.00301894	3171.04	0.0595562
SRGAP2B	0.0667011	0.61961	0.751512	164.215	0.151969		SRGAP2B	0.265275	0.00639477	0.0186162	615.608	0.102508
LOC100288142	0.0218601	0.614737	NA	0.97473	0.327229		LOC100288142	-0.00399526	0.946648	0.968891	1.43533	0.333542
NBPF8	0.286697	0.000299	0.00130839	1087.84	0.0819632		NBPF8	-0.561747	4.03e-12	5.72e-11	1105.95	0.0832539
NBPF9	0.169499	0.00253555	0.0088319	1797.74	0.0570881		NBPF9	-0.145084	0.0278574	0.0659152	1766.1	0.0673715
AF420437	0.315912	0.111353	0.216493	28.0938	0.332541		AF420437	-0.00747476	0.965245	0.980799	22.0259	0.270114
AL050141	-0.0797817	0.202333	NA	1.67021	0.337658		AL050141	0.195459	0.0892074	0.173575	4.62568	0.401041
AX746564	0.0250096	0.780074	0.865348	3.60533	0.316318		AX746564	-0.180501	0.00613975	0.0179787	2.28129	0.409002
LINC00623	0.882112	4.03e-15	6.41e-14	536.751	0.116043		LINC00623	-0.410848	1.71e-06	1.11e-05	760.683	0.0889726
LOC728875	0.428855	0.0134485	0.037556	129.147	0.211592		LOC728875	-0.944094	8.66e-08	6.97e-07	258.513	0.190881
BC047032	0.112142	0.236869	0.387615	4.91063	0.341663		BC047032	0.0161303	0.810493	0.883216	1.80294	0.332229
PPIAL4B	-0.0141042	0.796213	NA	0.187103	0.328877		PPIAL4B	-0.042923	0.331922	NA	0.96585	0.339873
AK094156	0.297529	0.048794	0.110991	143.992	0.177127		AK094156	-0.077625	0.649827	0.769839	47.4402	0.231085
BC073801	-0.249627	0.076711	0.16063	154.767	0.161411		BC073801	0.467258	0.0277276	0.065706	49.282	0.292673
PFN1P2	0.0734232	0.657699	0.779857	35.412	0.241195		PFN1P2	0.229515	0.220896	0.354956	31.5418	0.288517
LOC653513	0.0324845	0.510097	NA	1.08484	0.327717		LOC653513	0.0810279	0.15725	0.272717	1.45189	0.348205
PDE4DIP	0.117148	0.139276	0.258863	745.805	0.0819954		PDE4DIP	0.127533	0.181965	0.30532	552.362	0.100684
AX747132	0.0324952	0.825787	0.894775	16.6655	0.278888		AX747132	-0.26326	0.171046	0.291281	24.1489	0.330046
TRNA_Gln	NA	NA	NA	0	NA		TRNA_Gln	NA	NA	NA	0	NA
U2	NA	NA	NA	0	NA		U2	NA	NA	NA	0	NA
BC065231	0.442091	0.00619803	0.0193248	126.508	0.18863		BC065231	-0.26225	0.171189	0.291439	39.6222	0.280606
BX647792	0.663072	0.0137355	0.0381862	27.921	0.439475		BX647792	-0.125583	0.432025	0.583302	14.7661	0.310268
SEC22B	-0.154562	0.0122443	0.0347273	1550.85	0.0629428		SEC22B	0.0385306	0.507078	0.65193	2016.34	0.0590762
NOTCH2NL	0.283558	0.000883	0.00346533	564.051	0.0888456		NOTCH2NL	0.867846	7.18e-13	1.1e-11	408.117	0.125915
NBPF10	0.556316	3.59e-10	3.72e-09	658.815	0.0917909		NBPF10	0.759499	8.74e-15	1.65e-13	633.071	0.10095
TRNA_Lys_2	NA	NA	NA	0	NA		TRNA_Lys_2	NA	NA	NA	0	NA
TRNA_His	NA	NA	NA	0	NA		TRNA_His	NA	NA	NA	0	NA
TRNA_Gly_2	NA	NA	NA	0	NA		TRNA_Gly_2	NA	NA	NA	0	NA
TRNA_Glu	NA	NA	NA	0	NA		TRNA_Glu	NA	NA	NA	0	NA
HFE2	0.0346756	0.373287	NA	0.564953	0.330715		HFE2	-0.0492447	0.704585	0.811004	7.85306	0.312653
TXNIP	1.06458	2.9e-173	1.05e-170	8953.68	0.0381733		TXNIP	-0.844556	5.38e-77	1.74e-74	17090.5	0.0457381
POLR3GL	-0.119044	0.221677	0.36876	418.028	0.102328		POLR3GL	-0.779084	6.44e-20	1.87e-18	905.306	0.0871602
ANKRD34A	0.178851	0.292445	0.45287	19.6046	0.306265		ANKRD34A	-0.211874	0.217759	0.351274	14.2459	0.350146
LIX1L	0.44954	0.0291505	0.072759	50.8696	0.285321		LIX1L	0.151576	0.245372	0.384074	200.526	0.144559
AK123675	0.105085	0.505815	0.659559	78.9716	0.196046		AK123675	-0.659119	1.74e-12	2.55e-11	624.741	0.0964425
RBM8A	-0.00182633	0.968698	0.982768	3495.24	0.0458671		RBM8A	0.0294786	0.548716	0.687498	3736.07	0.0498005
GNRHR2	-0.0510058	0.735234	0.83414	15.7793	0.281721		GNRHR2	-0.0585569	0.689903	0.800753	11.2703	0.300954
PEX11B	-0.177814	0.0317015	0.0778886	647.71	0.0858798		PEX11B	-0.313828	3.95e-05	0.000194	980.921	0.0787088
ITGA10	-0.459286	0.0404566	0.0952815	13.2694	0.595452		ITGA10	-0.118962	0.497196	0.643645	31.396	0.26624
ANKRD35	0.201065	0.12963	0.244461	6.76382	0.382376		ANKRD35	-0.1992	0.0719642	0.145705	344.017	0.118393
PIAS3	0.548402	1.17e-19	2.52e-18	1659.12	0.0614048		PIAS3	0.0254323	0.76028	0.849799	846.239	0.0873921
MI0022581	NA	NA	NA	0	NA		MI0022581	NA	NA	NA	0	NA
NUDT17	0.248249	0.167516	0.298661	18.6642	0.347123		NUDT17	-0.331936	0.0763778	0.153045	74.5277	0.244877
AX747161	0.211036	0.192843	0.332366	13.1533	0.352226		AX747161	0.0738775	0.6659	0.781987	40.7698	0.244959
POLR3C	-0.0734846	0.418975	0.581569	540.84	0.0948885		POLR3C	0.176071	0.0105588	0.0287231	1222.23	0.0706082
RNF115	-0.00566818	0.952558	0.974052	501.284	0.0982262		RNF115	0.238715	0.00861253	0.024112	611.549	0.0950276
CD160	0.128446	0.397935	0.561217	15.5921	0.306205		CD160	0.0843787	0.574931	0.709704	13.6392	0.302367
PDZK1	-0.0630004	0.533495	0.682733	376.259	0.106858		PDZK1	-0.0851712	0.562495	0.699045	11.6877	0.308475
GPR89A	0.058387	0.530557	0.680656	703.324	0.0977696		GPR89A	-0.124138	0.149829	0.262705	949.05	0.0895482
GPR89C	0.10835	0.510298	0.664014	92.3139	0.218221		GPR89C	-0.629045	7.94e-05	0.000367	190.324	0.177165
PDZK1P1	0.273205	0.147287	0.270267	21.6574	0.345084		PDZK1P1	-0.167585	0.348262	0.499036	43.8804	0.24881
NBPF24	0.168413	0.126426	0.239521	609.617	0.11856		NBPF24	-0.253465	0.00095	0.00346576	927.48	0.0790368
DQ587808	NA	NA	NA	0	NA		DQ587808	NA	NA	NA	0	NA
5S_rRNA_6	NA	NA	NA	0	NA		5S_rRNA_6	NA	NA	NA	0	NA
HYDIN2	-0.00108797	0.978947	NA	0.377495	0.327618		HYDIN2	-0.0185207	0.70579	NA	0.831204	0.336055
NBPF12	0.145001	0.10312	0.203975	581.886	0.0933143		NBPF12	-0.442937	2.7e-08	2.34e-07	1123.01	0.082125
LOC728989	0.00913307	0.851374	NA	0.968059	0.325524		LOC728989	0.0263261	0.773056	0.85853	3.47789	0.326651
TRNA_Pseudo_5	NA	NA	NA	0	NA		TRNA_Pseudo_5	NA	NA	NA	0	NA
NBPF13P	NA	NA	NA	0	NA		NBPF13P	-0.121698	0.0245536	0.0592863	1.64489	0.368684
PRKAB2	0.192668	0.0408451	0.0959499	566.103	0.0993979		PRKAB2	0.926037	4.83e-20	1.41e-18	919.575	0.103658
PDIA3P	0.108264	0.478912	0.636412	14.5222	0.295743		PDIA3P	-0.112823	0.334532	0.484371	285.476	0.125931
FMO5	0.177238	0.309014	0.470851	27.5031	0.28551		FMO5	-0.476535	0.000299	0.00121587	232.602	0.143491
CHD1L	-0.402673	1.22e-11	1.45e-10	1478.09	0.0604734		CHD1L	-0.0506944	0.274571	0.418969	5544.36	0.0469514
LINC00624	-0.0118374	0.79507	NA	0.757875	0.326031		LINC00624	0.0129994	0.862032	NA	0.107218	0.338772
BCL9	-0.0939845	0.186715	0.324424	993.804	0.0730028		BCL9	0.233463	0.123452	0.225238	132.091	0.176599
ACP6	-0.410141	2.69e-07	1.95e-06	792.977	0.0823759		ACP6	-0.796523	4.17e-08	3.52e-07	196.259	0.155224
GJA5	0.21949	0.217314	0.363754	22.8549	0.319795		GJA5	-0.0101793	0.870588	0.921178	1.46387	0.333062
GJA8	NA	NA	NA	0	NA		GJA8	NA	NA	NA	0	NA
GPR89B	0.529939	4.24e-05	0.000218	327.505	0.14013		GPR89B	-0.387638	0.00132353	0.00467411	443.826	0.130455
AK091688	0.0143677	0.831207	NA	0.188342	0.328911		AK091688	0.00756128	0.835831	NA	0.500544	0.336976
AK023809	-0.386455	0.0212863	0.0556243	6.0218	0.671463		AK023809	0.268374	0.160873	0.277966	45.0381	0.278781
AK023548	0.0130431	0.831207	NA	0.125537	0.328809		AK023548	NA	NA	NA	0	NA
BC041003	-0.0141042	0.796213	NA	0.187103	0.328877		BC041003	0.0120004	0.865045	0.917618	2.08236	0.331355
MI0017976	NA	NA	NA	0	NA		MI0017976	NA	NA	NA	0	NA
FLJ39739	0.0964014	0.533673	0.682795	34.4484	0.2865		FLJ39739	-0.372301	0.0180495	0.0455726	159.654	0.182813
MI0023562	NA	NA	NA	0	NA		MI0023562	NA	NA	NA	0	NA
AK311108	0.24149	0.082993	0.171149	6.83978	0.420419		AK311108	-0.0602719	0.263345	0.405452	8.79674	0.343005
NBPF14	0.150973	0.277033	0.435366	138.996	0.158876		NBPF14	-0.585857	8.69e-07	5.89e-06	352.57	0.126307
PPIAL4D	-0.0211153	0.594287	NA	0.335365	0.329324		PPIAL4D	-0.181995	0.0417528	0.0924213	3.47809	0.403391
AF380582	NA	NA	NA	0	NA		AF380582	NA	NA	NA	0	NA
DQ786323	NA	NA	NA	0	NA		DQ786323	NA	NA	NA	0	NA
DQ577785	NA	NA	NA	0	NA		DQ577785	NA	NA	NA	0	NA
NBPF15	-0.112712	0.119426	0.229186	1037.4	0.0744174		NBPF15	-0.536884	1.04e-06	6.98e-06	570.11	0.116022
PPIAL4E	NA	NA	NA	0	NA		PPIAL4E	0.0147065	0.859028	NA	0.174157	0.338894
NBPF16	-0.224469	0.12667	0.239838	131.461	0.17111		NBPF16	-0.0411291	0.760997	0.85021	87.2002	0.308306
PPIAL4F	-0.0211153	0.594287	NA	0.335365	0.329324		PPIAL4F	-2.99146	0.000902	0.00330486	6.16364	1.19045
AK310441	NA	NA	NA	0	NA		AK310441	0.239462	0.0795706	0.158248	5.8495	0.429706
LOC645166	-0.41526	0.0560897	0.124265	37.7509	0.360253		LOC645166	-0.0836273	0.622452	0.748334	53.3706	0.224378
BC062745	0.0473012	0.3382	NA	0.92678	0.330759		BC062745	-0.00991227	0.930992	0.959779	4.89443	0.317576
LOC388692	1.33042	1.21e-58	1.05e-56	755.642	0.0831764		LOC388692	-0.937466	3.14e-26	1.33e-24	826.434	0.0901214
BC023516	1.0434	1.5e-08	1.28e-07	127.069	0.198511		BC023516	-1.15429	1.31e-12	1.95e-11	185	0.170703
TRNA_Val_2	NA	NA	NA	0	NA		TRNA_Val_2	NA	NA	NA	0	NA
FCGR1C	NA	NA	NA	0	NA		FCGR1C	-0.13163	0.255064	0.395807	339.305	0.124506
Histone3_2	NA	NA	NA	0	NA		Histone3_2	NA	NA	NA	0	NA
AX746564_2	0.113046	0.282554	0.441636	5.63268	0.337094		AX746564_2	0.128622	0.103995	0.195911	2.56062	0.36619
LINC00623_2	-0.520467	0.0337959	0.0821278	29.6513	0.471285		LINC00623_2	-0.329604	0.0959903	0.183784	65.945	0.282876
LINC00869	1.18784	3.74e-06	2.28e-05	59.4376	0.291297		LINC00869	-0.0744577	0.665428	0.781653	42.5338	0.246827
AB074166	0.223433	0.208832	0.353508	50.9992	0.246808		AB074166	-0.120402	0.460117	0.610193	17.8989	0.300575
AB007962	0.640574	0.00113445	0.00432061	87.2788	0.236354		AB007962	-0.554018	0.000334	0.00134305	168.3	0.172607
HIST2H2BF	-0.0690975	0.603633	0.739092	9.4927	0.303285		HIST2H2BF	-0.0512736	0.763324	0.851785	26.65	0.258246
FCGR1A	0.0189007	0.757247	NA	1.87072	0.323547		FCGR1A	0.0797722	0.169341	0.28911	3418.61	0.0590649
AX747534	0.191484	0.0445744	0.103048	3.4081	0.401914		AX747534	0.167283	0.167473	0.286593	4.92913	0.372208
HIST2H3D	0.0143677	0.831207	NA	0.188342	0.328911		HIST2H3D	-0.3104	0.0327822	0.0756215	6.32596	0.527816
HIST2H4A	1.25012	4.44e-20	9.93e-19	280.555	0.140542		HIST2H4A	-0.770569	4.03e-08	3.41e-07	212.72	0.149305
BC019846	0.049955	0.679232	0.794885	12.3504	0.306485		BC019846	-2.08107	7.87e-08	6.37e-07	29.9981	0.430395
HIST2H3C	-0.0289358	0.802167	0.879831	6.09972	0.306556		HIST2H3C	-0.0645368	0.619945	0.746387	9.05325	0.315484
HIST2H2AA4	0.917913	8.87e-08	6.87e-07	136.931	0.185597		HIST2H2AA4	-0.0297061	0.850856	0.907985	87.0646	0.187996
HIST2H2BC	-0.04264	0.796592	0.876333	30.1934	0.24726		HIST2H2BC	0.15142	0.388212	0.540698	24.3845	0.285291
HIST2H2BE	0.778062	1.61e-11	1.89e-10	323.047	0.120464		HIST2H2BE	-0.0279497	0.86688	0.918966	62.0655	0.209692
HIST2H2AC	-0.258749	0.0470625	0.107834	5.93352	0.455691		HIST2H2AC	-0.903318	0.00218031	0.00722922	32.0753	0.401184
HIST2H2AB	0.00248667	0.980122	NA	0.322711	0.327764		HIST2H2AB	0.00135912	0.974424	NA	0.650376	0.336544
BOLA1	-0.0895513	0.522479	0.673841	134.906	0.159666		BOLA1	-0.178165	0.147045	0.258732	265.764	0.133904
SV2A	1.69797	0.000506	0.00211591	15.0171	0.661119		SV2A	0.266569	0.00399697	0.0123305	553.015	0.0969323
SF3B4	0.0123954	0.831665	0.898581	1985.05	0.0594957		SF3B4	0.187145	0.00088	0.00323153	3605.05	0.0571458
MTMR11	-0.3145	0.000919	0.00358231	462.958	0.0998541		MTMR11	-0.377632	0.000679	0.0025513	323.946	0.11857
OTUD7B	0.0166512	0.837205	0.901637	668.394	0.0841894		OTUD7B	0.533613	9.87e-08	7.85e-07	475.407	0.104715
TRNA_Ala	NA	NA	NA	0	NA		TRNA_Ala	NA	NA	NA	0	NA
VPS45	0.0129423	0.869843	0.923811	676.676	0.0815705		VPS45	0.259498	0.000154	0.000669	1177.47	0.0702736
PLEKHO1	0.0161241	0.813391	NA	1.94044	0.321892		PLEKHO1	-0.260206	0.00174118	0.00595635	731.342	0.0860862
ANP32E	-0.217722	3.21e-05	0.000169	3519.87	0.0531365		ANP32E	0.197736	0.000186	0.000795	6909.37	0.0536894
CA14	-0.0917199	0.400023	0.5636	5.0225	0.325778		CA14	0.0132587	0.830465	0.895527	1.35192	0.333298
APH1A	0.079633	0.0914772	0.185202	4364.89	0.0477005		APH1A	-0.123943	0.0111765	0.0302057	5446.12	0.0493832
C1orf54	0.0358909	0.764671	0.853855	7.76409	0.304403		C1orf54	-0.251661	0.000182	0.000779	1351.45	0.0688101
C1orf51	-0.0769509	0.444069	0.604138	4.66057	0.324335		C1orf51	-0.448758	0.000519	0.00198933	274.576	0.140687
MRPS21	0.564485	1.83e-15	2.99e-14	1031.15	0.0724925		MRPS21	-0.314579	6.57e-07	4.54e-06	2248.66	0.0645211
PRPF3	-0.0800416	0.156472	0.283157	1667.68	0.0573533		PRPF3	-0.0158105	0.744814	0.839929	4945.43	0.0493803
RPRD2	-0.105841	0.0448563	0.103653	2198.09	0.0535109		RPRD2	0.489842	1.34e-09	1.4e-08	1464.14	0.0832482
TARS2	-0.141499	0.0549086	0.122106	971.791	0.0757954		TARS2	-0.062206	0.39642	0.548805	1059.51	0.075148
MI0022725	NA	NA	NA	0	NA		MI0022725	NA	NA	NA	0	NA
ECM1	-1.64823	4.68e-11	5.28e-10	72.1966	0.26634		ECM1	0.294683	3.24e-07	2.36e-06	2931.89	0.0586174
LINC00568	0.0256144	0.519384	NA	0.740211	0.327934		LINC00568	0.0689162	0.422565	0.574536	2.89137	0.337017
ADAMTSL4	0.115789	0.140639	0.260693	2.58405	0.34967		ADAMTSL4	-0.276748	0.00081	0.00299441	945.34	0.0855206
MI0015856	NA	NA	NA	0	NA		MI0015856	NA	NA	NA	0	NA
MCL1	-0.225313	3.63e-08	2.94e-07	10309.2	0.0412678		MCL1	0.263557	9.42e-07	6.35e-06	8297.35	0.0545522
ENSA	-0.125317	0.00334514	0.011286	4641.07	0.043091		ENSA	-0.264221	1.81e-08	1.62e-07	6327.02	0.047441
GOLPH3L	0.0846081	0.157424	0.284482	1555.47	0.0609829		GOLPH3L	0.0863476	0.202092	0.331691	1350.35	0.0693677
HORMAD1	NA	NA	NA	0	NA		HORMAD1	0.00503619	0.960292	0.9777	4.91205	0.319478
CTSS	1.39126	6.36e-26	1.91e-24	270.734	0.135291		CTSS	0.0812693	0.17547	0.296904	3834.71	0.0611706
CTSK	0.44455	0.0225739	0.0585082	65.1228	0.254977		CTSK	-0.183379	0.152103	0.265837	210.911	0.141076
ARNT	0.253707	0.00032	0.00139546	993.243	0.0724857		ARNT	0.0598767	0.288951	0.435058	3164.2	0.0573031
U6_6	NA	NA	NA	0	NA		U6_6	NA	NA	NA	0	NA
SETDB1	0.139009	0.0264743	0.0670445	1222.14	0.0639698		SETDB1	-0.0317682	0.545741	0.684951	3351.82	0.0531304
CERS2	0.00553716	0.89817	0.94176	6550.07	0.0447628		CERS2	0.158194	0.00243266	0.00795566	5245.03	0.0528797
ANXA9	0.0822716	0.259541	0.414398	1145.82	0.0749983		ANXA9	-0.0358424	0.834085	0.898099	31.1978	0.249642
FAM63A	0.118581	0.237128	0.387958	388.73	0.106228		FAM63A	0.0661785	0.55244	0.690184	297.406	0.119175
PRUNE	-0.130088	0.0988768	0.196881	769.394	0.081446		PRUNE	-0.194233	0.0179562	0.0453764	719.35	0.0849889
BNIPL	0.0713969	0.546145	0.692947	6.82514	0.313131		BNIPL	-0.241043	0.0534601	0.113891	4.58063	0.443228
C1orf56	-0.0380983	0.800764	0.878849	98.6529	0.17876		C1orf56	-0.269731	0.120761	0.221382	78.3956	0.218265
CDC42SE1	0.0432903	0.422632	0.585238	2043.11	0.0548135		CDC42SE1	0.267137	1.43e-06	9.34e-06	4781.89	0.0560403
MLLT11	0.330341	0.057133	0.126218	80.9648	0.218843		MLLT11	0.301559	0.131279	0.236178	28.9326	0.323194
GABPB2	-0.202551	0.159272	0.287283	146.615	0.166346		GABPB2	0.155051	0.208679	0.340463	265.682	0.135023
SEMA6C	0.0281127	0.821976	0.892975	8.56231	0.299904		SEMA6C	-0.278966	0.153587	0.267776	35.9003	0.297547
TNFAIP8L2	-0.0123658	0.69445	NA	0.590335	0.327469		TNFAIP8L2	-0.594313	4.79e-22	1.58e-20	1994.03	0.062458
TNFAIP8L2-SCNM1	NA	NA	NA	0	NA		TNFAIP8L2-SCNM1	0.077434	0.390337	0.54262	1043.87	0.0939558
LYSMD1	0.76046	0.00208043	0.00742986	48.1244	0.322206		LYSMD1	0.0454376	0.754406	0.846157	134.471	0.167683
SCNM1	-0.0410855	0.674722	0.791307	389.937	0.102746		SCNM1	-0.051991	0.582713	0.715779	1042.47	0.0987009
TMOD4	0.0262374	0.800605	0.878798	4.94185	0.311159		TMOD4	-0.376805	0.0745602	0.150143	14.9912	0.459351
VPS72	0.0768246	0.227168	0.375329	1248.99	0.0649372		VPS72	-0.139357	0.062098	0.128927	1663.21	0.0767291
PIP5K1A	-0.0637211	0.218568	0.365069	2120.16	0.0524021		PIP5K1A	-0.687305	4.23e-11	5.3e-10	462.263	0.108195
PSMD4	-0.209487	2.42e-05	0.00013	2976.77	0.0501961		PSMD4	-0.140731	0.00409159	0.0125979	5491.51	0.0495828
BC021024	0.0397008	0.801916	0.879679	23.9546	0.262737		BC021024	0.000260238	0.996698	0.998183	9.47324	0.302088
ZNF687	0.0697881	0.356279	0.520615	1115.02	0.0779088		ZNF687	-0.0581115	0.419216	0.571218	1166.42	0.0736063
PI4KB	0.144738	0.0144236	0.0398645	1607.58	0.0602769		PI4KB	0.167934	0.00387223	0.0119922	2376.28	0.0591162
HV592965	NA	NA	NA	0	NA		HV592965	NA	NA	NA	0	NA
HV592900	NA	NA	NA	0	NA		HV592900	NA	NA	NA	0	NA
HV592953	NA	NA	NA	0	NA		HV592953	NA	NA	NA	0	NA
HV592909	NA	NA	NA	0	NA		HV592909	NA	NA	NA	0	NA
HV592934	NA	NA	NA	0	NA		HV592934	NA	NA	NA	0	NA
Metazoa_SRP_5	-0.0141042	0.796213	NA	0.187103	0.328877		Metazoa_SRP_5	-0.00518048	0.94583	NA	0.31124	0.337771
HV592964	NA	NA	NA	0	NA		HV592964	NA	NA	NA	0	NA
HV592982	NA	NA	NA	0	NA		HV592982	NA	NA	NA	0	NA
RFX5	0.0723376	0.268653	0.425805	1133.29	0.066881		RFX5	0.114179	0.024959	0.0600991	3204.11	0.0515668
SELENBP1	0.362413	7.23e-05	0.000359	517.37	0.0955118		SELENBP1	0.00631451	0.967455	0.981389	20.0266	0.270447
PSMB4	-0.0234236	0.615761	0.748381	3752.88	0.0470664		PSMB4	-0.0660878	0.232114	0.368041	6863.73	0.0558851
POGZ	0.222172	2.82e-06	1.76e-05	2933.38	0.0480067		POGZ	-0.15125	0.0050983	0.0153432	3724.06	0.0547475
CGN	0.21256	3.94e-05	0.000204	2379.8	0.0524378		CGN	1.2047	0.000307	0.00124674	29.5961	0.422338
TUFT1	0.319566	1.88e-06	1.21e-05	1120.15	0.0686938		TUFT1	0.540844	0.00554195	0.0164742	77.9181	0.239855
MI0003559	NA	NA	NA	0	NA		MI0003559	NA	NA	NA	0	NA
SNX27	0.136546	0.0952412	0.191157	753.381	0.0848921		SNX27	0.726206	2.66e-07	1.97e-06	503.194	0.151404
KIAA0488	-0.373829	0.0166448	0.0451405	188.799	0.183238		KIAA0488	-0.371786	2.44e-05	0.000125	640.434	0.0916882
BC127854	NA	NA	NA	0	NA		BC127854	NA	NA	NA	0	NA
CELF3	-0.0457115	0.624556	0.755217	3.6912	0.31881		CELF3	0.0474338	0.678216	0.791978	5.55292	0.319955
RIIAD1	0.0141572	0.831207	NA	0.176498	0.328894		RIIAD1	NA	NA	NA	0	NA
MRPL9	-0.0619487	0.316967	0.478722	1401.38	0.0630698		MRPL9	0.0315782	0.644801	0.765756	2168.08	0.0701448
OAZ3	0.0960186	0.530734	0.680656	16.3162	0.289919		OAZ3	0.0799419	0.603155	0.732192	14.433	0.297432
TDRKH	-0.285357	0.000825	0.0032696	622.722	0.0888219		TDRKH	0.423301	0.00614656	0.0179926	146.538	0.176916
BC038201	-0.0787908	0.636656	0.764037	30.4968	0.252516		BC038201	0.182078	0.301914	0.448544	20.1603	0.309362
LINGO4	-0.0143458	0.796213	NA	0.200997	0.328897		LINGO4	NA	NA	NA	0	NA
RORC	0.0580794	0.707212	0.814329	83.0872	0.189864		RORC	-0.00176448	0.94515	NA	0.378178	0.337517
C2CD4D	0.0217922	0.846492	0.907176	6.20582	0.306018		C2CD4D	0.0149982	0.859028	NA	0.189304	0.338918
LOC100132111	-0.0152447	0.811837	NA	2.08437	0.322803		LOC100132111	0.104011	0.212863	0.345482	2.36266	0.351471
THEM5	0.0380749	0.535448	NA	1.50145	0.326219		THEM5	NA	NA	NA	0	NA
THEM4	-0.18296	0.0142721	0.0394808	913.807	0.076958		THEM4	-0.229024	0.0251194	0.0604104	423.993	0.109152
S100A10	-1.32065	9.22e-239	6.84e-236	7577.28	0.0401178		S100A10	0.805146	1.59e-16	3.59e-15	511.889	0.100318
AC2	-0.10027	0.220261	0.367109	2.66312	0.340436		AC2	0.0149982	0.859028	NA	0.189304	0.338918
S100A11	-0.0613675	0.101985	0.202064	8919.78	0.0381194		S100A11	-0.12158	0.0310695	0.0723299	5983.17	0.0571033
TCHHL1	NA	NA	NA	0	NA		TCHHL1	NA	NA	NA	0	NA
TCHH	2.13073	0.00142408	0.00529172	8.56387	1.0146		TCHH	-0.619686	6.8e-08	5.57e-07	430.098	0.120918
RPTN	-0.0198474	0.583932	NA	0.374205	0.329308		RPTN	NA	NA	NA	0	NA
HRNR	-0.000586505	0.978711	NA	0.389338	0.327589		HRNR	-2.37646	5.05e-08	4.21e-07	24.8476	0.482801
FLG	NA	NA	NA	0	NA		FLG	0.0264375	0.807288	0.880866	5.13473	0.320207
AK056431	NA	NA	NA	0	NA		AK056431	-3.38788	0.00224019	0.00739966	3.98835	1.73841
FLG2	NA	NA	NA	0	NA		FLG2	NA	NA	NA	0	NA
CRNN	NA	NA	NA	0	NA		CRNN	NA	NA	NA	0	NA
LCE5A	0.0143677	0.831207	NA	0.188342	0.328911		LCE5A	NA	NA	NA	0	NA
CRCT1	NA	NA	NA	0	NA		CRCT1	NA	NA	NA	0	NA
LCE3E	NA	NA	NA	0	NA		LCE3E	NA	NA	NA	0	NA
LCE3D	NA	NA	NA	0	NA		LCE3D	NA	NA	NA	0	NA
LCE3C	NA	NA	NA	0	NA		LCE3C	NA	NA	NA	0	NA
LCE3B	NA	NA	NA	0	NA		LCE3B	NA	NA	NA	0	NA
LCE3A	NA	NA	NA	0	NA		LCE3A	NA	NA	NA	0	NA
LCE2D	NA	NA	NA	0	NA		LCE2D	NA	NA	NA	0	NA
LCE2C	NA	NA	NA	0	NA		LCE2C	NA	NA	NA	0	NA
LCE2B	NA	NA	NA	0	NA		LCE2B	NA	NA	NA	0	NA
LCE2A	NA	NA	NA	0	NA		LCE2A	NA	NA	NA	0	NA
LCE4A	NA	NA	NA	0	NA		LCE4A	NA	NA	NA	0	NA
C1orf68	NA	NA	NA	0	NA		C1orf68	NA	NA	NA	0	NA
KPRP	NA	NA	NA	0	NA		KPRP	NA	NA	NA	0	NA
LCE1F	NA	NA	NA	0	NA		LCE1F	NA	NA	NA	0	NA
LCE1E	-0.0629516	0.223609	NA	1.11774	0.334247		LCE1E	NA	NA	NA	0	NA
LCE1D	NA	NA	NA	0	NA		LCE1D	NA	NA	NA	0	NA
LCE1C	NA	NA	NA	0	NA		LCE1C	NA	NA	NA	0	NA
LCE1B	NA	NA	NA	0	NA		LCE1B	NA	NA	NA	0	NA
LCE1A	NA	NA	NA	0	NA		LCE1A	NA	NA	NA	0	NA
LCE6A	NA	NA	NA	0	NA		LCE6A	NA	NA	NA	0	NA
SMCP	NA	NA	NA	0	NA		SMCP	NA	NA	NA	0	NA
IVL	2.13091	3.91e-10	4.02e-09	43.9043	0.366693		IVL	NA	NA	NA	0	NA
SPRR4	NA	NA	NA	0	NA		SPRR4	NA	NA	NA	0	NA
SPRR1A	0.0134373	0.75954	NA	0.886496	0.326333		SPRR1A	NA	NA	NA	0	NA
SPRR3	-0.0150735	0.704401	NA	0.52753	0.327831		SPRR3	NA	NA	NA	0	NA
SPRR1B	-0.067326	0.192874	NA	1.25099	0.335525		SPRR1B	NA	NA	NA	0	NA
SPRR2D	0.0141572	0.831207	NA	0.176498	0.328894		SPRR2D	NA	NA	NA	0	NA
SPRR2A	NA	NA	NA	0	NA		SPRR2A	NA	NA	NA	0	NA
SPRR2B	NA	NA	NA	0	NA		SPRR2B	NA	NA	NA	0	NA
SPRR2E	NA	NA	NA	0	NA		SPRR2E	NA	NA	NA	0	NA
SPRR2F	NA	NA	NA	0	NA		SPRR2F	NA	NA	NA	0	NA
SPRR2C	NA	NA	NA	0	NA		SPRR2C	NA	NA	NA	0	NA
SPRR2G	NA	NA	NA	0	NA		SPRR2G	NA	NA	NA	0	NA
LELP1	NA	NA	NA	0	NA		LELP1	NA	NA	NA	0	NA
PRR9	NA	NA	NA	0	NA		PRR9	NA	NA	NA	0	NA
LOR	NA	NA	NA	0	NA		LOR	NA	NA	NA	0	NA
PGLYRP3	NA	NA	NA	0	NA		PGLYRP3	-0.0235382	0.564908	NA	0.342856	0.339491
PGLYRP4	NA	NA	NA	0	NA		PGLYRP4	NA	NA	NA	0	NA
S100A9	-0.0374437	0.491717	NA	1.10508	0.327515		S100A9	-1.38054	3.63e-58	6.34e-56	766.317	0.0866495
S100A12	NA	NA	NA	0	NA		S100A12	-3.63816	6.09e-05	0.000289	8.70665	1.05664
S100A8	NA	NA	NA	0	NA		S100A8	-1.67809	4.52e-42	4.25e-40	342.085	0.125147
S100A7A	NA	NA	NA	0	NA		S100A7A	NA	NA	NA	0	NA
S100A7L2	NA	NA	NA	0	NA		S100A7L2	NA	NA	NA	0	NA
S100A7	NA	NA	NA	0	NA		S100A7	NA	NA	NA	0	NA
S100A6	-0.214333	2.88e-08	2.37e-07	36349.6	0.0388761		S100A6	-0.418071	4.95e-15	9.63e-14	4941.34	0.054112
S100A5	0.328021	0.0785506	0.163646	66.8653	0.252132		S100A5	0.042804	0.681995	0.79483	4.14285	0.324025
S100A4	1.07501	6.79e-165	2.25e-162	10785.3	0.0391114		S100A4	-0.517312	2.46e-23	8.61e-22	11523.6	0.0524369
AK307246	0.328991	0.0638574	0.138307	9.80755	0.485854		AK307246	-0.0301027	0.858077	0.91336	54.117	0.218235
S100A3	-0.0808102	0.510383	0.664014	7.44709	0.313815		S100A3	-0.00360696	0.971185	0.983556	3.63434	0.32429
S100A2	0.162463	0.25978	0.414738	129.738	0.167241		S100A2	-0.26836	0.11775	0.21686	9.80754	0.41451
S100A16	-0.0256397	0.606021	0.740654	2861.43	0.050173		S100A16	0.0147065	0.859028	NA	0.174157	0.338894
S100A14	-0.336277	3.72e-09	3.44e-08	1810.8	0.0579949		S100A14	-0.0235382	0.564908	NA	0.342856	0.339491
S100A13	0.0927074	0.187782	0.325636	1025.11	0.0722149		S100A13	-0.321404	0.0202594	0.0503372	181.037	0.155186
S100A1	0.148818	0.346914	0.511537	15.7541	0.309969		S100A1	0.0664454	0.689838	0.800753	24.2036	0.269468
CHTOP	-0.0209524	0.691152	0.803918	2238.17	0.0521663		CHTOP	-0.117477	0.0237019	0.0574681	3325.88	0.0525845
DKFZp564E1082	-0.1841	0.115242	0.222664	272.982	0.127124		DKFZp564E1082	-0.504807	2.16e-05	0.000112	353.896	0.127001
SNAPIN	-0.0724496	0.371919	0.535798	646.27	0.0838606		SNAPIN	-0.220214	0.00866024	0.0242347	732.297	0.0870002
ILF2	-0.230059	4.57e-08	3.67e-07	4579.2	0.0424726		ILF2	0.232734	0.000174	0.000749	7877.78	0.0632396
TRNA_Met	NA	NA	NA	0	NA		TRNA_Met	NA	NA	NA	0	NA
1	0.0130431	0.831207	NA	0.125537	0.328809		1	-0.0446905	0.709618	0.814367	6.57354	0.317913
MI0025919	NA	NA	NA	0	NA		MI0025919	NA	NA	NA	0	NA
INTS3	0.127315	0.0169759	0.0458767	2451.28	0.0541215		INTS3	-0.169498	0.000808	0.00298977	4008.87	0.0512066
SLC27A3	-0.194751	0.122305	0.233552	219.402	0.139176		SLC27A3	-1.27908	3.21e-30	1.68e-28	503.634	0.113989
GATAD2B	0.0894103	0.15694	0.283768	1205.97	0.0644958		GATAD2B	-0.00774563	0.901097	0.940723	1505.97	0.0629061
DENND4B	0.227671	0.00065	0.00264227	1400.69	0.068455		DENND4B	-0.15271	0.00645489	0.0187725	4292.98	0.0568698
CRTC2	0.126585	0.119641	0.229513	775.026	0.0842575		CRTC2	-0.0949824	0.221071	0.355141	1239.92	0.0798966
SLC39A1	0.160509	0.00259424	0.0090222	3783.56	0.0540589		SLC39A1	-0.0349686	0.577322	0.711399	3188.78	0.0647097
MI0022582	NA	NA	NA	0	NA		MI0022582	NA	NA	NA	0	NA
CREB3L4	-0.183469	0.0554288	0.123011	427.662	0.100816		CREB3L4	-0.344429	0.00274789	0.00885234	351.347	0.123401
JTB	-0.114711	0.0397448	0.0939746	1957.03	0.056651		JTB	-0.222592	9.68e-06	5.39e-05	4608.77	0.0509294
RAB13	-0.0594608	0.35213	0.516774	1368.82	0.0651511		RAB13	-0.602968	4.32e-24	1.62e-22	2486.98	0.0603536
RPS27	0.279307	6.2e-18	1.18e-16	20679.7	0.0328078		RPS27	-0.566598	5.11e-47	5.84e-45	30897.5	0.0395786
NUP210L	-0.0128241	0.696244	NA	0.578491	0.327527		NUP210L	-0.0961566	0.207172	0.338225	2.33871	0.35071
MI0019305	NA	NA	NA	0	NA		MI0019305	NA	NA	NA	0	NA
TPM3	-0.124065	0.000201	0.000908	17827.4	0.033551		TPM3	0.246117	2.81e-10	3.18e-09	24181.6	0.0393129
MI0005545	NA	NA	NA	0	NA		MI0005545	NA	NA	NA	0	NA
C1orf189	NA	NA	NA	0	NA		C1orf189	0.0271429	0.688381	0.799943	1.82535	0.333493
C1orf43	-0.0814308	0.0407441	0.0958282	6053.08	0.0400714		C1orf43	-0.0578686	0.192282	0.318802	9723.23	0.0447559
UBAP2L	0.10145	0.0151624	0.0416184	5423.62	0.0420857		UBAP2L	0.326863	5.81e-11	7.14e-10	5883.32	0.0505273
SNORA58	0.016926	0.640745	NA	0.628569	0.327324		SNORA58	NA	NA	NA	0	NA
HAX1	-0.622172	1.48e-25	4.36e-24	1689	0.0603465		HAX1	0.193516	0.0023159	0.00761088	2477.49	0.064833
AQP10	NA	NA	NA	0	NA		AQP10	NA	NA	NA	0	NA
ATP8B2	-0.760646	0.00641003	0.019922	31.4243	0.417154		ATP8B2	0.338583	6.61e-06	3.8e-05	1063.75	0.0773412
IL6R	-2.11302	2.22e-09	2.11e-08	39.9906	0.381918		IL6R	0.142179	0.00937958	0.025997	10771.1	0.0555469
SHE	NA	NA	NA	0	NA		SHE	-1.30594	1.77e-06	1.14e-05	61.419	0.309129
TDRD10	NA	NA	NA	0	NA		TDRD10	-1.6652	4.11e-06	2.46e-05	31.911	0.417573
UBE2Q1	-0.104748	0.0429372	0.0999302	2121.68	0.0524136		UBE2Q1	-0.0502363	0.328534	0.47773	3912.55	0.0519945
CHRNB2	0.0111685	0.8667	NA	2.1572	0.32192		CHRNB2	0.0297331	0.724835	0.824691	3.03215	0.329263
ADAR	0.499751	5.17e-41	2.59e-39	11978.6	0.0374949		ADAR	0.752449	7.1e-45	7.61e-43	10703.9	0.0535105
KCNN3	NA	NA	NA	0	NA		KCNN3	0.0174298	0.709702	NA	0.539625	0.337385
PMVK	-0.370805	2.47e-05	0.000132	579.834	0.0915965		PMVK	-0.149371	0.0417402	0.0924051	924.422	0.0754234
PBXIP1	0.0222537	0.762343	0.852601	1313.56	0.0755439		PBXIP1	-0.470775	2.8e-12	4.04e-11	1255.83	0.0687782
PYGO2	0.0829275	0.165386	0.29558	1732.05	0.060936		PYGO2	-0.1959	0.00342553	0.0107692	1706.28	0.0683654
SHC1	0.159338	0.000411	0.00175285	3889.51	0.0457136		SHC1	0.10738	0.0527794	0.112696	2749.95	0.0562683
CKS1B	0.00360716	0.936028	0.964447	3457.17	0.0459148		CKS1B	0.036365	0.476425	0.624894	3158.54	0.0517253
MI0015857	NA	NA	NA	0	NA		MI0015857	NA	NA	NA	0	NA
FLAD1	-0.156746	0.0315236	0.0775126	963.634	0.0749172		FLAD1	-0.114467	0.121506	0.222492	1155.24	0.0757285
LENEP	0.0456454	0.274412	NA	0.666875	0.332261		LENEP	-0.028908	0.671392	0.78648	1.53282	0.333546
ZBTB7B	-0.198904	0.00510189	0.0163187	1217.37	0.0729243		ZBTB7B	0.0680658	0.312518	0.459994	1718.64	0.0688917
DCST2	-0.0334675	0.809391	0.884888	11.3598	0.292345		DCST2	-0.079484	0.588516	0.720163	11.5014	0.306307
DCST1	-0.0314099	0.409704	NA	0.924908	0.328867		DCST1	0.021158	0.61253	NA	0.378608	0.339375
LOC100505666	0.00803608	0.959161	0.977959	30.6608	0.247502		LOC100505666	-0.219732	0.236239	0.373159	40.4947	0.270675
ADAM15	-0.345841	1.16e-08	1.01e-07	2622.46	0.0617544		ADAM15	-0.0618636	0.262763	0.404813	3954.76	0.0559568
EFNA4	-0.157151	0.183862	0.320898	238.978	0.128755		EFNA4	0.287591	0.0962283	0.184078	82.4419	0.216267
EFNA3	0.00945045	0.952584	0.974052	47.5152	0.231362		EFNA3	0.236937	0.201591	0.331063	21.21	0.333567
EFNA1	0.239146	0.013044	0.0366036	474.872	0.101583		EFNA1	-0.00062594	0.993994	0.996715	1.72235	0.331285
AK308965	0.0291486	0.820733	0.892053	9.99	0.296854		AK308965	-0.0189723	0.682549	NA	0.85685	0.336506
SLC50A1	0.281193	1.85e-05	0.000102	1242.53	0.0673208		SLC50A1	-0.0768478	0.362958	0.514217	623.011	0.0874342
DPM3	0.0907226	0.462295	0.621272	270.923	0.135523		DPM3	-0.114471	0.257988	0.399174	494.582	0.10658
KRTCAP2	0.0551784	0.406558	0.569562	1102.56	0.0680164		KRTCAP2	-0.0659301	0.310423	0.457566	3134.38	0.0662347
TRIM46	0.0485391	0.223712	NA	0.816099	0.33296		TRIM46	0.243984	0.130767	0.235499	98.2675	0.194437
AX746485	0.0099164	0.766113	NA	0.540099	0.327428		AX746485	-0.885872	0.00144146	0.00504973	42.4898	0.364302
MUC1	0.0077686	0.960425	0.978394	68.3986	0.211962		MUC1	0.218426	0.056823	0.119798	301.777	0.123535
DM075093	NA	NA	NA	0	NA		DM075093	NA	NA	NA	0	NA
MI0003560	NA	NA	NA	0	NA		MI0003560	NA	NA	NA	0	NA
THBS3	0.627203	1.1e-06	7.31e-06	246.105	0.137731		THBS3	-0.407406	0.000165	0.000712	400.991	0.114653
MTX1	-0.0751323	0.355198	0.519767	637.516	0.0839974		MTX1	0.0652559	0.356864	0.507792	1003.62	0.0725764
GBAP1	-0.0374424	0.820385	0.892009	52.1189	0.218636		GBAP1	-0.36367	0.00209639	0.00700682	377.044	0.127348
DQ786325	0.0738212	0.0651085	NA	1.63198	0.339864		DQ786325	-0.0927503	0.154304	0.268825	31.3795	0.352282
GBA	-0.34495	4.14e-07	2.91e-06	1103.99	0.0698333		GBA	-0.0114987	0.845371	0.904786	1954.25	0.0598105
FAM189B	0.0256736	0.753657	0.846739	733.407	0.0848448		FAM189B	0.200655	0.00878963	0.0245645	993.273	0.0789069
SCAMP3	-0.0720871	0.253223	0.407065	1384.97	0.0643104		SCAMP3	0.295618	1.78e-06	1.15e-05	2203.36	0.063065
CLK2	0.0961422	0.170459	0.302797	958.445	0.0719688		CLK2	-0.555029	1.13e-16	2.6e-15	2643.43	0.0681738
HCN3	0.403098	0.00039	0.00166987	313.307	0.121968		HCN3	-0.237533	0.142265	0.25192	99.9575	0.194735
PKLR	0.0199214	0.639282	NA	0.313879	0.329264		PKLR	-0.0155481	0.76701	NA	0.204021	0.338958
FDPS	-0.382187	4.46e-16	7.63e-15	3346.67	0.047556		FDPS	0.146863	0.00241552	0.00790556	6491.16	0.0492468
RUSC1-AS1	0.0766727	0.559061	0.703262	172.411	0.147128		RUSC1-AS1	0.0754477	0.397724	0.550348	578.515	0.0929861
RUSC1	0.0541952	0.405417	0.568372	1330.48	0.0665473		RUSC1	-0.204418	0.00960485	0.026554	1204.76	0.0814717
ASH1L	0.353763	2.06e-10	2.17e-09	3426.85	0.0565308		ASH1L	0.507135	6.82e-13	1.05e-11	2499.33	0.0721811
MI0003561	NA	NA	NA	0	NA		MI0003561	NA	NA	NA	0	NA
POU5F1P4	NA	NA	NA	0	NA		POU5F1P4	0.0236979	0.59856	NA	0.363461	0.339474
ASH1L-AS1	-0.00615754	0.970901	0.983977	27.8693	0.259949		ASH1L-AS1	-0.172906	0.33426	0.484192	25.6905	0.291723
BC017347	0.525266	0.0136212	0.0379159	58.6761	0.288505		BC017347	0.150409	0.392347	0.54472	48.5406	0.244582
MSTO1	-0.232648	0.0123446	0.0349366	522.594	0.0975982		MSTO1	-0.0388899	0.550669	0.68876	1728.12	0.066367
BC041646	-0.133296	0.431923	0.593536	51.6851	0.231718		BC041646	-0.101823	0.548598	0.6874	56.9912	0.22014
YY1AP1	0.284362	6.29e-07	4.33e-06	1841.14	0.0581012		YY1AP1	0.0397894	0.424848	0.576777	3893.55	0.0507777
DAP3	-0.109745	0.022144	0.0575662	3343.44	0.0485215		DAP3	-0.0198816	0.684875	0.796929	4495.28	0.0494644
MSTO2P	0.0110485	0.937834	0.965286	167.815	0.167924		MSTO2P	-0.156527	0.126906	0.23028	434.142	0.108289
GON4L	0.00977257	0.867234	0.922089	1550.17	0.0597006		GON4L	0.191493	0.00148495	0.00517925	1721.31	0.0613923
SYT11	0.0166911	0.799489	NA	1.75629	0.322621		SYT11	0.24268	0.198627	0.326903	29.5546	0.315321
RIT1	0.184568	0.0249378	0.063744	760.729	0.0855025		RIT1	0.156117	0.0553045	0.11712	775.996	0.0843148
KIAA0907	0.0403143	0.531672	0.68141	1447.2	0.0658451		KIAA0907	0.278772	1.34e-07	1.05e-06	3061.94	0.0536273
SNORA42	NA	NA	NA	0	NA		SNORA42	NA	NA	NA	0	NA
SCARNA4	NA	NA	NA	0	NA		SCARNA4	NA	NA	NA	0	NA
RXFP4	-0.818917	0.00948263	0.0278123	20.8585	0.550977		RXFP4	0.021158	0.61253	NA	0.378608	0.339375
ARHGEF2	-0.465252	9.58e-21	2.22e-19	2700.72	0.0503782		ARHGEF2	-0.0482224	0.320906	0.469531	5819.36	0.0491027
MI0022583	NA	NA	NA	0	NA		MI0022583	NA	NA	NA	0	NA
SSR2	-0.0130551	0.752892	0.846283	4877.75	0.0417482		SSR2	-0.00940016	0.840056	0.901518	7332.1	0.04693
UBQLN4	-0.0178702	0.740078	0.837684	2102.87	0.0545228		UBQLN4	0.18185	0.00617675	0.0180658	1391.43	0.0678977
LAMTOR2	-0.0600138	0.436202	0.597023	890.148	0.0790571		LAMTOR2	-0.232811	0.00238267	0.00780974	1782.1	0.0789268
RAB25	-0.0236031	0.669489	0.787642	3146.09	0.0559866		RAB25	-0.00892796	0.766194	NA	0.491366	0.337304
MEX3A	0.155555	0.0467635	0.107239	841.149	0.0808732		MEX3A	0.716995	7.83e-06	4.43e-05	151.085	0.175934
LMNA	-0.160715	0.00328176	0.0110986	12309.3	0.0555017		LMNA	1.14941	1.19e-67	2.63e-65	5541.33	0.066634
SEMA4A	0.0660424	0.507854	0.661608	364.604	0.105692		SEMA4A	-0.300408	6.52e-06	3.76e-05	1457.5	0.0681158
SLC25A44	-0.0645035	0.382205	0.545302	811.022	0.0757978		SLC25A44	0.103546	0.11404	0.211131	1421.29	0.0669362
PMF1	-0.0294273	0.675544	0.791989	1052.67	0.0718765		PMF1	-0.379752	5.34e-07	3.75e-06	915.262	0.0778969
PMF1-BGLAP	0.126576	0.45314	0.611946	52.1436	0.233342		PMF1-BGLAP	0.0495379	0.736445	0.833722	130.525	0.171127
BGLAP	0.0341018	0.381295	NA	0.553109	0.330642		BGLAP	-0.0404575	0.408298	NA	1.17356	0.339328
PAQR6	-0.0554461	0.716384	0.820423	93.5427	0.182364		PAQR6	0.282104	0.0470245	0.10225	179.724	0.160718
SMG5	0.159415	0.000371	0.00159362	4096.25	0.0452805		SMG5	0.11775	0.0124855	0.0333054	4805.01	0.0476323
TMEM79	-0.135518	0.347154	0.511721	127.306	0.166604		TMEM79	-0.325773	0.00950309	0.0263101	252.233	0.137343
AF086351	0.0748403	0.534949	0.68381	7.51274	0.31241		AF086351	0.0155171	0.918389	0.951765	14.9692	0.285466
C1orf85	0.0117288	0.881389	0.931818	821.543	0.0805037		C1orf85	-0.0814594	0.303981	0.450772	901.805	0.0815737
VHLL	-0.0203917	0.609449	NA	0.321471	0.329278		VHLL	-0.0232997	0.740789	0.837011	1.70023	0.332544
CCT3	-0.0967247	0.00884694	0.0262319	9456.4	0.0370185		CCT3	0.163372	0.000405	0.00159076	12806.5	0.0465047
TSACC	-0.0511635	0.668297	0.787091	7.03167	0.307757		TSACC	0.091734	0.559082	0.695696	17.326	0.297488
RHBG	0.0305741	0.434785	NA	0.50222	0.3302		RHBG	-0.0244968	0.535948	NA	0.668044	0.337747
BC016978	NA	NA	NA	0	NA		BC016978	0.0164752	0.75334	NA	0.214437	0.339037
C1orf61	NA	NA	NA	0	NA		C1orf61	0.0149982	0.859028	NA	0.189304	0.338918
MI0000466	NA	NA	NA	0	NA		MI0000466	NA	NA	NA	0	NA
MEF2D	0.0640571	0.384179	0.547329	927.669	0.0757045		MEF2D	0.000802066	0.987175	0.992534	9983.63	0.052217
Y_RNA_3	NA	NA	NA	0	NA		Y_RNA_3	NA	NA	NA	0	NA
IQGAP3	-0.494406	4.45e-22	1.13e-20	2543.72	0.0517851		IQGAP3	-0.550242	9.16e-20	2.62e-18	3536.7	0.0613697
TTC24	NA	NA	NA	0	NA		TTC24	NA	NA	NA	0	NA
APOA1BP	-0.275973	1.09e-06	7.29e-06	1686.79	0.0575948		APOA1BP	-0.177273	0.00489403	0.0147922	2613.77	0.0642162
GPATCH4	-0.0442182	0.473448	0.631412	1302.63	0.0628026		GPATCH4	-0.0488846	0.480947	0.629266	2160.54	0.0708365
HAPLN2	-0.00570863	0.879886	NA	0.625279	0.326879		HAPLN2	0.0116507	0.835889	NA	1.21786	0.334347
BC005081	-0.285702	1.27e-05	7.18e-05	1197.3	0.0669739		BC005081	0.221296	0.0936912	0.180192	196.726	0.147022
BCAN	-0.262007	0.16191	0.290728	45.4936	0.278755		BCAN	0.195905	0.144814	0.255578	6.70805	0.385347
NES	0.247576	0.169918	0.302112	52.6906	0.250576		NES	1.46009	3.85e-07	2.78e-06	49.7198	0.320636
CRABP2	0.118021	0.0172414	0.0464815	8540.46	0.0501692		CRABP2	0.0873235	0.505489	0.650319	9.54835	0.321258
ISG20L2	-0.0412789	0.510614	0.664148	1282.32	0.0638929		ISG20L2	0.255935	5.51e-05	0.000264	1563.51	0.0648152
RRNAD1	0.150817	0.0719951	0.152435	708.961	0.0871169		RRNAD1	-0.0508797	0.535057	0.676555	683.008	0.0846683
MRPL24	-0.301785	1.72e-06	1.11e-05	1315.93	0.0644241		MRPL24	-0.0140387	0.859954	0.914431	1596.4	0.0814618
HDGF	-0.144054	0.00011	0.000527	14949.7	0.0375013		HDGF	-0.115317	0.0219406	0.0538179	16459	0.0510922
PRCC	0.00105756	0.986866	0.992567	1245.33	0.0688504		PRCC	0.0226657	0.688805	0.800276	2231.1	0.0577734
SH2D2A	-0.248164	0.182087	0.318442	46.9257	0.277029		SH2D2A	0.278005	0.126775	0.230136	62.8003	0.239766
NTRK1	NA	NA	NA	0	NA		NTRK1	-0.0066697	0.944597	0.968004	3.23902	0.32457
INSRR	NA	NA	NA	0	NA		INSRR	-0.00234913	0.975344	0.986013	2.06099	0.330895
PEAR1	-0.0223675	0.885411	0.934794	17.8383	0.272972		PEAR1	-0.308585	0.113791	0.210728	15.9475	0.400577
LRRC71	NA	NA	NA	0	NA		LRRC71	0.0149982	0.859028	NA	0.189304	0.338918
ARHGEF11	-0.119286	0.0516501	0.116418	1316.28	0.0624606		ARHGEF11	0.153135	0.024834	0.0598641	1252.21	0.0699483
MI0005116	NA	NA	NA	0	NA		MI0005116	NA	NA	NA	0	NA
ETV3L	NA	NA	NA	0	NA		ETV3L	-0.107157	0.164855	0.282912	2.19666	0.355326
ETV3	-0.124698	0.294343	0.454905	235.627	0.12967		ETV3	1.20724	5.2e-09	5e-08	102.229	0.222741
CYCSP52	NA	NA	NA	0	NA		CYCSP52	0.0147065	0.859028	NA	0.174157	0.338894
FCRL5	NA	NA	NA	0	NA		FCRL5	NA	NA	NA	0	NA
FCRL4	NA	NA	NA	0	NA		FCRL4	NA	NA	NA	0	NA
FCRL3	NA	NA	NA	0	NA		FCRL3	NA	NA	NA	0	NA
FCRL2	NA	NA	NA	0	NA		FCRL2	-0.0235406	0.74232	0.838145	1.77767	0.332225
FCRL1	NA	NA	NA	0	NA		FCRL1	-0.11356	0.425458	0.577292	9.03373	0.323987
CD5L	0.0130431	0.831207	NA	0.125537	0.328809		CD5L	0.00667268	0.942415	0.966882	3.4748	0.324337
AK057438	NA	NA	NA	0	NA		AK057438	NA	NA	NA	0	NA
KIRREL	-1.3366	6.08e-12	7.4e-11	112.838	0.205273		KIRREL	0.0744443	0.525338	0.668469	5.89369	0.325284
hCG_1995134	-1.49144	4.13e-19	8.46e-18	210.115	0.172835		hCG_1995134	-0.142673	0.413022	0.565691	22.9782	0.285083
LOC646268	NA	NA	NA	0	NA		LOC646268	0.0147065	0.859028	NA	0.174157	0.338894
CD1D	NA	NA	NA	0	NA		CD1D	-0.426841	0.000216	0.000909	381.702	0.123551
AK097921	NA	NA	NA	0	NA		AK097921	NA	NA	NA	0	NA
CD1A	NA	NA	NA	0	NA		CD1A	-0.0588772	0.335134	NA	1.28135	0.341042
CD1C	NA	NA	NA	0	NA		CD1C	-0.169862	0.146243	0.257607	4.73911	0.377247
CD1B	NA	NA	NA	0	NA		CD1B	-0.0221299	0.555549	NA	0.38365	0.339461
CD1E	NA	NA	NA	0	NA		CD1E	-0.0502611	0.397365	NA	1.17111	0.339222
OR10T2	NA	NA	NA	0	NA		OR10T2	NA	NA	NA	0	NA
OR10K2	NA	NA	NA	0	NA		OR10K2	NA	NA	NA	0	NA
OR10K1	NA	NA	NA	0	NA		OR10K1	NA	NA	NA	0	NA
AK057554	NA	NA	NA	0	NA		AK057554	NA	NA	NA	0	NA
OR10R2	NA	NA	NA	0	NA		OR10R2	NA	NA	NA	0	NA
OR6Y1	NA	NA	NA	0	NA		OR6Y1	NA	NA	NA	0	NA
OR6P1	NA	NA	NA	0	NA		OR6P1	NA	NA	NA	0	NA
OR10X1	NA	NA	NA	0	NA		OR10X1	NA	NA	NA	0	NA
OR10Z1	NA	NA	NA	0	NA		OR10Z1	NA	NA	NA	0	NA
SPTA1	NA	NA	NA	0	NA		SPTA1	-0.0704087	0.658252	0.776235	16.7958	0.288994
OR6K2	NA	NA	NA	0	NA		OR6K2	NA	NA	NA	0	NA
OR6K3	NA	NA	NA	0	NA		OR6K3	NA	NA	NA	0	NA
OR6K6	NA	NA	NA	0	NA		OR6K6	NA	NA	NA	0	NA
OR6N1	NA	NA	NA	0	NA		OR6N1	NA	NA	NA	0	NA
OR6N2	NA	NA	NA	0	NA		OR6N2	NA	NA	NA	0	NA
MNDA	-0.0211002	0.557238	NA	0.401993	0.329392		MNDA	-0.113049	0.0843327	0.165715	2468.77	0.0668625
PYHIN1	NA	NA	NA	0	NA		PYHIN1	-0.0735639	0.662184	0.779037	55.6003	0.219222
IFI16	1.79585	3.32e-05	0.000174	23.9191	0.528499		IFI16	1.49042	2.52e-59	4.49e-57	1099.04	0.0927381
AIM2	NA	NA	NA	0	NA		AIM2	0.0200598	0.77178	0.857713	1.64925	0.332389
TRNA	NA	NA	NA	0	NA		TRNA	NA	NA	NA	0	NA
TRNA_Arg_2	NA	NA	NA	0	NA		TRNA_Arg_2	NA	NA	NA	0	NA
CADM3	NA	NA	NA	0	NA		CADM3	-0.0115904	0.803136	NA	0.842201	0.335933
LOC100131825	NA	NA	NA	0	NA		LOC100131825	0.0129994	0.862032	NA	0.107218	0.338772
DARC	NA	NA	NA	0	NA		DARC	NA	NA	NA	0	NA
FCER1A	NA	NA	NA	0	NA		FCER1A	-0.021755	0.673203	NA	0.828253	0.335966
OR10J3	NA	NA	NA	0	NA		OR10J3	NA	NA	NA	0	NA
BC038194	NA	NA	NA	0	NA		BC038194	NA	NA	NA	0	NA
OR10J1	NA	NA	NA	0	NA		OR10J1	NA	NA	NA	0	NA
OR10J5	NA	NA	NA	0	NA		OR10J5	NA	NA	NA	0	NA
APCS	NA	NA	NA	0	NA		APCS	NA	NA	NA	0	NA
CRP	NA	NA	NA	0	NA		CRP	0.036889	0.581323	0.714665	1.5925	0.334925
DUSP23	-0.0374131	0.740703	0.838147	261.267	0.121246		DUSP23	-0.160966	0.11641	0.214759	578.434	0.10832
FCRL6	0.0199214	0.639282	NA	0.313879	0.329264		FCRL6	0.265416	0.121583	0.222538	10.62	0.410631
SLAMF8	0.0684163	0.313308	NA	2.07183	0.332068		SLAMF8	-0.0282666	0.863105	0.916673	65.0955	0.202376
C1orf204	-0.0983155	0.297025	0.458004	3.68702	0.334936		C1orf204	-0.140462	0.389819	0.542251	15.4821	0.311138
VSIG8	0.0117453	0.800275	NA	0.448247	0.327501		VSIG8	0.0464226	0.273907	NA	0.725396	0.342394
CCDC19	0.143807	0.399892	0.563573	31.8353	0.269394		CCDC19	0.183975	0.164157	0.281996	6.98109	0.376666
MI0015858	NA	NA	NA	0	NA		MI0015858	NA	NA	NA	0	NA
TAGLN2	-0.129714	0.0040854	0.0134457	14478.2	0.0460892		TAGLN2	-0.0278453	0.591185	0.722366	13390.1	0.0534931
IGSF9	-0.345907	0.00230322	0.00812254	327.893	0.122067		IGSF9	-0.114134	0.421091	0.573102	9.36001	0.324635
SLAMF9	NA	NA	NA	0	NA		SLAMF9	-0.225966	0.175711	0.297197	11.544	0.374959
LOC100505633	-3.57328	1.39e-09	1.35e-08	21.1483	0.628082		LOC100505633	-0.109699	0.511741	0.656331	70.8978	0.212436
PIGM	-0.129243	0.148546	0.272127	545.318	0.0934271		PIGM	0.0367414	0.649848	0.769839	714.346	0.0837795
KCNJ10	-0.133218	0.132148	0.248159	3.04049	0.356199		KCNJ10	0.0112277	0.915669	0.950246	4.91358	0.319162
KCNJ9	0.0141572	0.831207	NA	0.176498	0.328894		KCNJ9	0.0200394	0.675695	NA	0.296522	0.339234
IGSF8	-0.599549	9.08e-07	6.12e-06	357.973	0.129912		IGSF8	-0.173731	0.0939614	0.180493	389.59	0.109411
ATP1A2	-0.0150735	0.704401	NA	0.52753	0.327831		ATP1A2	-0.113695	0.340927	0.491011	6.94977	0.339993
ATP1A4	0.0199214	0.639282	NA	0.313879	0.329264		ATP1A4	NA	NA	NA	0	NA
CASQ1	0.0162771	0.714869	NA	0.251074	0.32908		CASQ1	-0.0254709	0.694815	0.804317	1.3599	0.334021
AK093299	-0.080426	0.32819	0.490945	2.79888	0.331998		AK093299	-0.0531191	0.587306	0.719047	4.00217	0.328853
PEA15	0.0842102	0.124331	0.236386	1805.05	0.0556253		PEA15	-0.0822074	0.140914	0.250034	2422.48	0.0566169
DCAF8	0.144459	0.00829038	0.0248249	1889.95	0.055577		DCAF8	-0.313092	6.83e-09	6.47e-08	2636.9	0.0548092
PEX19	0.230456	5.29e-05	0.000268	2172.43	0.0580515		PEX19	0.112539	0.106354	0.199451	1513.46	0.0715253
COPA	-0.117991	0.00591779	0.0185625	5500.18	0.0432508		COPA	0.128981	0.0162095	0.0415759	5353.98	0.0545408
SUMO1P3	0.0801655	0.466597	0.625219	6.10454	0.320562		SUMO1P3	0.101264	0.406425	0.559238	5.99504	0.332693
NCSTN	-0.120002	0.020467	0.0538537	2354.11	0.0524499		NCSTN	-0.0275824	0.560181	0.696915	5340.07	0.0477675
NHLH1	0.0258141	0.665236	NA	1.40335	0.324765		NHLH1	0.381425	0.0634147	0.131091	12.155	0.503119
VANGL2	0.625543	1.22e-05	6.93e-05	185.879	0.156014		VANGL2	-0.809991	0.0034363	0.0107972	37.9944	0.381011
SLAMF6	-0.0141042	0.796213	NA	0.187103	0.328877		SLAMF6	-0.741583	1.22e-05	6.64e-05	133.36	0.187514
CD84	-0.0262666	0.540238	NA	0.661899	0.328314		CD84	0.146891	0.112187	0.208177	602.463	0.0967927
SLAMF1	NA	NA	NA	0	NA		SLAMF1	-0.512023	0.0381467	0.0856989	21.6711	0.464172
CD48	NA	NA	NA	0	NA		CD48	-0.0525102	0.374865	NA	1.2363	0.339754
SLAMF7	0.0143677	0.831207	NA	0.188342	0.328911		SLAMF7	0.265862	0.0280822	0.066366	4.06826	0.484311
LY9	-0.0203917	0.609449	NA	0.321471	0.329278		LY9	0.362052	0.0833661	0.164203	34.5943	0.326837
CD244	NA	NA	NA	0	NA		CD244	0.27241	0.00307304	0.00979502	540.974	0.0963743
ITLN1	NA	NA	NA	0	NA		ITLN1	0.0330585	0.505684	NA	0.728929	0.338281
ITLN2	-0.0442886	0.337509	NA	0.930637	0.330627		ITLN2	0.0147065	0.859028	NA	0.174157	0.338894
F11R	0.254388	2.27e-09	2.15e-08	7139.38	0.0429618		F11R	0.0740154	0.263309	0.405432	1468.94	0.0676174
TSTD1	0.28395	0.000103	0.000497	997.634	0.0752658		TSTD1	0.0218055	0.682425	NA	0.961034	0.335785
USF1	0.248215	0.00175652	0.00640032	712.194	0.0821689		USF1	0.0214887	0.718956	0.82047	2366.57	0.0608096
ARHGAP30	-0.13184	0.433368	0.594607	24.9564	0.276222		ARHGAP30	0.0616687	0.265273	0.407629	4750.66	0.0561345
PVRL4	-0.788986	2.05e-10	2.17e-09	264.989	0.130225		PVRL4	-0.0164569	0.870602	0.921178	3.72013	0.32289
KLHDC9	-0.0345174	0.833624	0.899332	54.2072	0.216774		KLHDC9	0.020242	0.766538	0.85417	1.73355	0.332452
PFDN2	-0.181796	0.00980503	0.0285696	1035.93	0.0722532		PFDN2	0.126468	0.0594951	0.124396	1726.1	0.0686357
NIT1	0.00587936	0.943585	0.968836	602.508	0.0903377		NIT1	-0.175714	0.0260853	0.062364	764.864	0.0815488
DEDD	-0.0251807	0.723093	0.824992	1071.74	0.0727136		DEDD	-0.0398624	0.586219	0.71839	1109.76	0.0749749
UFC1	0.0986935	0.0646281	0.139673	2124.53	0.0541964		UFC1	-0.30023	1.97e-09	2.02e-08	3641.21	0.0506634
USP21	0.107361	0.199563	0.341416	653.064	0.0868968		USP21	-0.161146	0.0406101	0.0902464	954.23	0.0811432
PPOX	-0.142067	0.268383	0.425593	196.167	0.142216		PPOX	-0.409331	0.000597	0.00226317	275.824	0.128308
B4GALT3	-0.0315509	0.634568	0.763	1204.41	0.0676921		B4GALT3	0.0261111	0.672656	0.787644	1893.94	0.062987
ADAMTS4	-0.0461927	0.234802	NA	0.776198	0.332516		ADAMTS4	1.06965	3.9e-07	2.81e-06	91.5477	0.231898
NDUFS2	-0.204371	3.4e-05	0.000178	2639.51	0.0498284		NDUFS2	0.131584	0.00617997	0.0180723	4891.9	0.048602
FCER1G	0.000778641	0.985335	NA	0.778604	0.326397		FCER1G	-0.06798	0.192238	0.318796	4684.11	0.0527736
APOA2	NA	NA	NA	0	NA		APOA2	0.0907711	0.125392	0.228101	1.63416	0.351697
TOMM40L	0.742224	3.05e-06	1.89e-05	149.952	0.173947		TOMM40L	-0.161012	0.0112617	0.0304218	1452.17	0.0647764
MI0018166	NA	NA	NA	0	NA		MI0018166	NA	NA	NA	0	NA
NR1I3	0.0133051	0.761768	NA	0.770958	0.326474		NR1I3	0.0743635	0.651485	0.770916	24.8254	0.276131
PCP4L1	NA	NA	NA	0	NA		PCP4L1	0.392182	0.0732234	0.148014	19.7437	0.421215
MPZ	-0.147659	0.234981	0.385253	7.01203	0.345888		MPZ	-0.300976	0.0605419	0.126146	118.82	0.190508
SDHC	-0.212261	1.8e-05	9.87e-05	2813.93	0.0501153		SDHC	0.0867414	0.136693	0.244332	2803.58	0.0592692
C1orf192	0.105221	0.53166	0.68141	35.343	0.246488		C1orf192	0.00738988	0.954794	0.973615	9.94065	0.302421
TRNA_Val_3	NA	NA	NA	0	NA		TRNA_Val_3	NA	NA	NA	0	NA
TRNA_Pseudo_6	NA	NA	NA	0	NA		TRNA_Pseudo_6	NA	NA	NA	0	NA
TRNA_Glu_2	-0.0143458	0.796213	NA	0.200997	0.328897		TRNA_Glu_2	NA	NA	NA	0	NA
[truncated: 28,377 more rows]

## Sheet: Fig4
PANEL A
Public dataset from TIMER analysis
PANEL B
Public dataset from TIMER analysis
PANEL C
Public dataset from TIMER analysis
PANEL D
Public dataset from TIMER analysis
PANEL E
Public dataset from TIMER analysis

## Sheet: Fig5
PANEL A
Public dataset from TIMER analysis
PANEL B
Public dataset from TIMER analysis
PANEL C
Public dataset from TIMER analysis

## Sheet: Fig6
PANEL A
	secreted CXCL10 (fold change)
	NS			100 ng/mL IFNg
Pex	1.393	0.879	0.729	1.257	0.951	0.744
NLRC4	8.577	7.221	4.767	18.547	11.498	7.958
	secreted CCL20 (fold change)
	NS			100 ng/mL IFNg
Pex	1.257	0.96	0.783	1.269	0.874	0.324
NLRC4	1.825	1.637	1.674	3.632	2.385	2.056
	secreted M-CSF (fold change)
	NS			100 ng/mL IFNg
Pex	1.018	1.003	0.979	0.798	0.864	0.229
NLRC4	1.956	1.975	1.67	2.564	2.348	1.2
	secreted GM-CSF (fold change)
	NS			100 ng/mL IFNg
Pex	0.901	0.947	1.153	0.564	0.663	0
NLRC4	2.258	2.061	1.908	3.481	2.646	1.107
	secreted IL-1b (fold change)
	NS			100 ng/mL IFNg
Pex	1.142	0	1.858	0	0	0
NLRC4	1.384	0.474	1.413	0.087	0	0
	secreted IL-18 (fold change)
	NS			100 ng/mL IFNg
Pex	0.616	0.469	1.915	0	0	0
NLRC4	0.372	1.771	0.93	0.153	1.074	0
Volcano plot right
protein	Log2 FC	p.value	fdr
uPA	2.34892	1.67941e-06	0.000144429
SCF	1.15574	7.54556e-06	0.000324459
FGF-19	1.40112	2.46526e-05	0.000706707
CXCL6	5.76171	3.32772e-05	0.00071546
CDCP1	1.06112	5.92607e-05	0.000849404
OPG	-1.34917	5.13108e-05	0.000849404
IL8	1.33072	0.000234582	0.002882
LIF	1.05539	0.000323568	0.00347836
LAP TGF-beta-1	1.22301	0.000475092	0.00453976
VEGFA	0.448063	0.000623815	0.00536481
TNF	0.778863	0.000696223	0.0054432
CXCL9	0.572373	0.00129757	0.00929928
TGF-alpha	0.442833	0.00187673	0.0124153
TRAIL	0.286387	0.00380639	0.0233821
CXCL1	0.77433	0.00747579	0.0428612
4E-BP1	1.337	0.0101678	0.051437
CSF-1	0.545177	0.00962791	0.051437
CXCL10	1.44412	0.0146486	0.0699876
MCP-1	0.970037	0.0182552	0.0826289
CCL19	0.398447	0.0232769	0.100091
Flt3L	1.10302	0.0331768	0.135867
CXCL5	0.64251	0.0491205	0.192016
IL-17C	0.575093	0.0515523	0.192761
CCL4	0.486583	0.0574067	0.205707
SIRT2	0.42469	0.060823	0.209231
CD6	0.162337	0.0719803	0.229271
CD40	-0.322823	0.0714607	0.229271
IL-20	0.15498	0.0819047	0.251565
IL18	0.183137	0.0868129	0.257445
CXCL11	0.618637	0.101837	0.291934
STAMBP	0.412303	0.107969	0.299528
MMP-1	-0.62206	0.113179	0.304168
MCP-2	0.2078	0.130493	0.340072
FGF-23	0.31284	0.137404	0.347552
CCL11	0.1522	0.142116	0.349198
FGF-5	0.12594	0.183138	0.437495
EN-RAGE	0.0622567	0.211056	0.482101
NRTN	-0.189393	0.213021	0.482101
IL-10RA	0.137447	0.233517	0.514934
IL-18R1	0.183423	0.242681	0.521765
TNFSF14	0.195613	0.289782	0.593362
FGF-21	0.0622567	0.288757	0.593362
GDNF	0.157377	0.299962	0.599923
CX3CL1	0.213127	0.322586	0.630508
CD8A	0.19628	0.361676	0.634779
IL6	0.13138	0.33735	0.634779
IL-24	-0.233403	0.358828	0.634779
ADA	0.129617	0.347914	0.634779
TNFB	0.223193	0.357244	0.634779
AXIN1	0.196703	0.382923	0.658628
CD244	0.336017	0.429624	0.710533
IL33	0.14695	0.424523	0.710533
OSM	0.0811533	0.442572	0.714724
ST1A1	0.145617	0.44878	0.714724
CCL20	-0.2667	0.488373	0.763638
MCP-4	0.0941	0.529992	0.799637
DNER	0.0512867	0.527589	0.799637
IL7	0.08895	0.573239	0.835569
CCL28	0.0978167	0.566107	0.835569
CST5	0.0533167	0.598166	0.857371
TSLP	-0.202647	0.64863	0.879517
IL-15RA	0.0336133	0.652097	0.879517
IL-10RB	0.0488367	0.67218	0.879517
IL-22 RA1	-0.11172	0.669976	0.879517
CCL25	0.0760067	0.639443	0.879517
TWEAK	0.137107	0.674978	0.879517
TNFRSF9	0.0878667	0.718249	0.921932
IL-2RB	-0.0547533	0.778768	0.955901
Beta-NGF	0.01647	0.789174	0.955901
CD5	-0.0299633	0.770727	0.955901
CCL3	0.108663	0.784092	0.955901
IL-20RA	0.03982	0.825637	0.975702
IL4	-0.06007	0.831694	0.975702
CASP-8	0.03805	0.844276	0.975702
NT-3	0.0241733	0.850903	0.975702
MCP-3	-0.0181133	0.94697	0.991522
IL-17A	0.00364	0.985887	0.991522
SLAMF1	-0.0242467	0.921965	0.991522
LIF-R	-0.00115	0.991522	0.991522
TRANCE	-0.0154533	0.962775	0.991522
HGF	0.0124933	0.918622	0.991522
IL13	-0.00351	0.987359	0.991522
ARTN	-0.0233167	0.898557	0.991522
MMP-10	0.00367667	0.982713	0.991522
CCL23	0.0227933	0.891364	0.991522
IL5	0.00931	0.965248	0.991522
PANEL B
Left
	pEX - control		NLRC4		DC only
Unstim	10.066	10.066	9.7104	10.066
LPS	9.8883	9.5326	9.7104	9.8883
Unstim	23.003	30.299	24.455	17.402	10.778	10.6
LPS	53.807	45.505	103.57	93.048	13.456	13.456
Right
LPS	pEx	NLRC4	DC only
0	10.066	9.7104
0.1	9.8883	9.7104
0.31	10.066	9.7104
1	9.8883	9.5326
3.16	9.7104	9.5326
10	9.5326	9.8883
0	23.003	24.455	10.778
0.1	53.807	103.57	13.456
0.31	43.446	89.044	16.323
1	65.677	86.254	19.204
3.16	70.133	90.243	16.503
10	62.402	100.92	12.026
PANEL C
IL-12 secretion (pg/mL)
[LPS]	HT29-pEX-ctrl		HT29-pEX-NLRC4		DC only
0	0.153		0.2
0.1	0.295		0.134
0.31	0.267		0.213
1	0.175		0.025
0	21.41		37.837		0.216
0.1	91.18		176.439		9.257
0.31	92.578		209.543		6.066
1	112.647		185.065		6.984
IFNg secretion
	HT29-pEX-ctrl		HT29-pEX-NLRC4		DC only
0	2.053		2.23
0.1	1.448		1.59
0.31	2.479		2.763
1	1.91		0.484
0	4.572		19.149		2.941
0.1	145.445		313.066		21.227
0.31	131.105		295.906		15.661
1	242.954		384.69		18.092
IL-1b secretion
	HT29-pEX-ctrl		HT29-pEX-NLRC4		DC only
0	0		0
0.1	0		0
0.31	0		0
1	0		0
0	16.606		15.209		0.142
0.1	87.547		161.978		16.712
0.31	115.003		156.091		15.994
1	92.203		128.371		15.853
PANEL D left
Protein	log2fc NLRC4 vs WT (DC)	log2fc NLRC4 vs WT (no DC)	fdr NLRC4 vs WT (DC)	fdr NLRC4 vs WT (no DC)
OPG	-0.80338	-1.34917	0.0130986	0.000849404
LAP TGF-beta-1	1.61977	1.22301	0.00125176	0.00453976
TRAIL	0.503263	0.286387	0.254532	0.0233821
IL18	0.321307	0.183137	0.0302703	0.257445
CDCP1	1.15854	1.06112	0.00125176	0.000849404
FGF-19	1.47342	1.40112	0.00125176	0.000706707
STAMBP	0.431827	0.412303	0.00159257	0.299528
Flt3L	1.06906	1.10302	0.023947	0.135867
CXCL9	0.516357	0.572373	0.372505	0.00929928
4E-BP1	1.181	1.337	0.0113948	0.051437
SCF	0.99682	1.15574	0.00233263	0.000324459
VEGFA	0.165743	0.448063	0.25483	0.00536481
uPA	2.03982	2.34892	0.000695853	0.000144429
TGF-alpha	0.07865	0.442833	0.352113	0.0124153
LIF	0.639883	1.05539	0.00233263	0.00347836
TNF	0.232247	0.778863	0.249339	0.0054432
CXCL6	5.19213	5.76171	0.00125176	0.00071546
CXCL1	-0.144717	0.77433	0.00247306	0.0428612
IL8	-0.0543067	1.33072	0.703998	0.002882
PANEL D right
SampleID	Assay	NPX	ht29	dc	group	lps	dc_idx	lps_idx	idx
pEX-2 6-1	IL18	2.89644	TRUE	DC	Pex	0.1	2	2	2_2
pEX-2 4-1	IL18	2.84109	TRUE	DC	Pex	1	2	4	2_4
pEX-2 5-1	IL18	2.95699	TRUE	DC	Pex	0.31	2	3	2_3
pEX-2 0 4-1	IL18	1.52141	TRUE	no DC	Pex	1	1	4	1_4
DC-2 5-1	IL18	2.42679	FALSE	DC	DCs only	0.31	2	3	2_3
DC-2 7-1	IL18	1.68354	FALSE	DC	DCs only	0	2	1	2_1
C4-2 5-1	IL18	3.27673	TRUE	DC	NLRC4	0.31	2	3	2_3
pEX-2 0 5-1	IL18	1.54312	TRUE	no DC	Pex	0.31	1	3	1_3
pEX-2 7-1	IL18	2.22824	TRUE	DC	Pex	0	2	1	2_1
C4-2 0 6-1	IL18	1.78068	TRUE	no DC	NLRC4	0.1	1	2	1_2
C4-2 0 4-1	IL18	1.68012	TRUE	no DC	NLRC4	1	1	4	1_4
C4-2 0 5-1	IL18	1.54944	TRUE	no DC	NLRC4	0.31	1	3	1_3
C4-2 6-1	IL18	3.25081	TRUE	DC	NLRC4	0.1	2	2	2_2
DC-2 4-1	IL18	2.48123	FALSE	DC	DCs only	1	2	4	2_4
pEX-2 0 7-1	IL18	1.46342	TRUE	no DC	Pex	0	1	1	1_1
C4-2 4-1	IL18	3.1309	TRUE	DC	NLRC4	1	2	4	2_4
C4-2 7-1	IL18	2.19436	TRUE	DC	NLRC4	0	2	1	2_1
C4-2 0 7-1	IL18	1.76309	TRUE	no DC	NLRC4	0	1	1	1_1
DC-2 6-1	IL18	2.15531	FALSE	DC	DCs only	0.1	2	2	2_2
pEX-2 0 6-1	IL18	1.3963	TRUE	no DC	Pex	0.1	1	2	1_2
pEX-2 6-1	STAMBP	2.69467	TRUE	DC	Pex	0.1	2	2	2_2
pEX-2 4-1	STAMBP	2.60019	TRUE	DC	Pex	1	2	4	2_4
pEX-2 5-1	STAMBP	2.65661	TRUE	DC	Pex	0.31	2	3	2_3
pEX-2 0 4-1	STAMBP	2.14317	TRUE	no DC	Pex	1	1	4	1_4
DC-2 5-1	STAMBP	1.76752	FALSE	DC	DCs only	0.31	2	3	2_3
DC-2 7-1	STAMBP	1.78959	FALSE	DC	DCs only	0	2	1	2_1
C4-2 5-1	STAMBP	3.08105	TRUE	DC	NLRC4	0.31	2	3	2_3
pEX-2 0 5-1	STAMBP	1.96994	TRUE	no DC	Pex	0.31	1	3	1_3
pEX-2 7-1	STAMBP	2.30391	TRUE	DC	Pex	0	2	1	2_1
C4-2 0 6-1	STAMBP	2.33734	TRUE	no DC	NLRC4	0.1	1	2	1_2
C4-2 0 4-1	STAMBP	2.89594	TRUE	no DC	NLRC4	1	1	4	1_4
C4-2 0 5-1	STAMBP	2.34835	TRUE	no DC	NLRC4	0.31	1	3	1_3
C4-2 6-1	STAMBP	3.06948	TRUE	DC	NLRC4	0.1	2	2	2_2
DC-2 4-1	STAMBP	1.99887	FALSE	DC	DCs only	1	2	4	2_4
pEX-2 0 7-1	STAMBP	2.01389	TRUE	no DC	Pex	0	1	1	1_1
C4-2 4-1	STAMBP	3.09642	TRUE	DC	NLRC4	1	2	4	2_4
C4-2 7-1	STAMBP	2.58326	TRUE	DC	NLRC4	0	2	1	2_1
C4-2 0 7-1	STAMBP	2.82726	TRUE	no DC	NLRC4	0	1	1	1_1
DC-2 6-1	STAMBP	1.86344	FALSE	DC	DCs only	0.1	2	2	2_2
pEX-2 0 6-1	STAMBP	2.23161	TRUE	no DC	Pex	0.1	1	2	1_2
pEX-2 6-1	Flt3L	3.69657	TRUE	DC	Pex	0.1	2	2	2_2
pEX-2 4-1	Flt3L	4.13764	TRUE	DC	Pex	1	2	4	2_4
pEX-2 5-1	Flt3L	3.93393	TRUE	DC	Pex	0.31	2	3	2_3
pEX-2 0 4-1	Flt3L	1.49645	TRUE	no DC	Pex	1	1	4	1_4
DC-2 5-1	Flt3L	1.79827	FALSE	DC	DCs only	0.31	2	3	2_3
DC-2 7-1	Flt3L	2.40518	FALSE	DC	DCs only	0	2	1	2_1
C4-2 5-1	Flt3L	4.77299	TRUE	DC	NLRC4	0.31	2	3	2_3
pEX-2 0 5-1	Flt3L	2.10388	TRUE	no DC	Pex	0.31	1	3	1_3
pEX-2 7-1	Flt3L	3.31865	TRUE	DC	Pex	0	2	1	2_1
C4-2 0 6-1	Flt3L	2.43725	TRUE	no DC	NLRC4	0.1	1	2	1_2
C4-2 0 4-1	Flt3L	2.5395	TRUE	no DC	NLRC4	1	1	4	1_4
C4-2 0 5-1	Flt3L	3.02026	TRUE	no DC	NLRC4	0.31	1	3	1_3
C4-2 6-1	Flt3L	5.15725	TRUE	DC	NLRC4	0.1	2	2	2_2
DC-2 4-1	Flt3L	2.42969	FALSE	DC	DCs only	1	2	4	2_4
pEX-2 0 7-1	Flt3L	1.5459	TRUE	no DC	Pex	0	1	1	1_1
C4-2 4-1	Flt3L	5.04508	TRUE	DC	NLRC4	1	2	4	2_4
C4-2 7-1	Flt3L	4.12984	TRUE	DC	NLRC4	0	2	1	2_1
C4-2 0 7-1	Flt3L	2.45313	TRUE	no DC	NLRC4	0	1	1	1_1
DC-2 6-1	Flt3L	0.87202	FALSE	DC	DCs only	0.1	2	2	2_2
pEX-2 0 6-1	Flt3L	1.08761	TRUE	no DC	Pex	0.1	1	2	1_2
pEX-2 6-1	4E-BP1	5.97672	TRUE	DC	Pex	0.1	2	2	2_2
pEX-2 4-1	4E-BP1	5.75278	TRUE	DC	Pex	1	2	4	2_4
pEX-2 5-1	4E-BP1	5.55128	TRUE	DC	Pex	0.31	2	3	2_3
pEX-2 0 4-1	4E-BP1	4.19063	TRUE	no DC	Pex	1	1	4	1_4
DC-2 5-1	4E-BP1	4.22466	FALSE	DC	DCs only	0.31	2	3	2_3
DC-2 7-1	4E-BP1	4.21241	FALSE	DC	DCs only	0	2	1	2_1
C4-2 5-1	4E-BP1	7.07338	TRUE	DC	NLRC4	0.31	2	3	2_3
pEX-2 0 5-1	4E-BP1	4.29538	TRUE	no DC	Pex	0.31	1	3	1_3
pEX-2 7-1	4E-BP1	5.43714	TRUE	DC	Pex	0	2	1	2_1
C4-2 0 6-1	4E-BP1	5.10892	TRUE	no DC	NLRC4	0.1	1	2	1_2
C4-2 0 4-1	4E-BP1	6.09214	TRUE	no DC	NLRC4	1	1	4	1_4
C4-2 0 5-1	4E-BP1	5.44501	TRUE	no DC	NLRC4	0.31	1	3	1_3
C4-2 6-1	4E-BP1	6.79139	TRUE	DC	NLRC4	0.1	2	2	2_2
DC-2 4-1	4E-BP1	4.12376	FALSE	DC	DCs only	1	2	4	2_4
pEX-2 0 7-1	4E-BP1	4.3454	TRUE	no DC	Pex	0	1	1	1_1
C4-2 4-1	4E-BP1	6.95902	TRUE	DC	NLRC4	1	2	4	2_4
C4-2 7-1	4E-BP1	6.51105	TRUE	DC	NLRC4	0	2	1	2_1
C4-2 0 7-1	4E-BP1	6.05945	TRUE	no DC	NLRC4	0	1	1	1_1
DC-2 6-1	4E-BP1	4.08428	FALSE	DC	DCs only	0.1	2	2	2_2
pEX-2 0 6-1	4E-BP1	4.14905	TRUE	no DC	Pex	0.1	1	2	1_2

## Sheet: SupFig1
PANEL B
Fluorescence intensity
NLRC4			IL18			IL-1b
Normal	Tumor		Normal	Tumor		Normal	Tumor
23.287	18.614		13.1719	7.06622		25.9008	14.1788
23.387	17.669		9.58757	7.95088		20.3334	17.5985
28.525	17.487		10.1558	7.75576		26.8048	23.2355
24.472	13.267		11.5887	5.28027		22.8664	17.2066
24.98	20.088		10.7232	7.8859		24.2209	21.223
25.896	19.998		11.5057	9.23863		25.0528	24.3072
	20.944		11.2664	9.16233			24.8983
20.065	19.36		10.7247	6.60065		28.3599	16.6023
29.547	21.163		10.4633	6.91902		35.0376	17.1815
21.821	19.366		10.002	7.77786		28.0054	25.089
23.254	11.393		7.89416	9.02582		24.9228	19.3387
19.335	15.676		11.0966	8.76188		34.079	22.1192
22.496	18.945		11.4333	8.08895		27.9942	22.3085
24.72	14.417		11.5338	7.68679		39.6651	39.2867
22.827	18.454		9.82973	8.73556		33.6433	22.804
25.14	19.224		9.15876	8.97547		33.8189	35.1665
20.978	23.138		11.6137	11.0491		27.829	28.2991
13.839	28.225		10.3683	10.9028		35.9292	47.176
17.333	15.638		8.85682	6.6762		34.1529	26.6367
22.717	16.133		8.41507	6.83802		29.5787	17.7477
21.327	20.356		8.92795	9.30796		31.1853	23.5418
21.142	17.893		8.44585	8.08969		25.516	23.9742
27.05	17.288		9.18735	6.08817		32.5713	18.8809
26.326	17.968		9.81627	9.22006		26.2304	21.2438
26.647	22.659		10.0303	8.7639		41.8455	19.8431
25.079	17.547		9.1495	7.31156		33.5652	22.9522
25.317	20.415		11.2761	8.03653		30.4865	21.3544
21.297	17.172		10.7829	7.02088		38.1075	18.2405
22.314	20.363		11.3697	8.2155		25.5498	20.5014
21.258	14.84		13.2193	6.97799		23.3153	13.6613
30.275	16.949		12.5286	10.8771		47.4345	20.0436
22.426	13.554		8.04286	9.17092		31.2568	16.0514
27.516	15.967		11.1065	11.2955		37.2955	19.25
22.626	15.533		9.28293	7.70055		25.1515	20.7779
24.259	18.445		7.20352	7.57983		27.5208	16.9507
27.814	18.773		11.9213	11.2993		31.4259	22.6487
26.565	14.547		13.6257	7.63225		32.5568	23.1994
24.769	17.012		10.0798	7.72653		29.1589	18.0257
18.159	19.368		8.21056	10.4268		33.0992	30.4645
23.055	15.683		9.66734	7.50684		24.7242	22.5698
25.607	17.99		15.1197	9.35081		39.693	19.0965
20.845	16.963		11.5755	8.31052		35.2529	24.5669
25.047	19.653			9.30263		38.4783	20.1589
27.679	18.401		11.0591	7.5492		28.5696	28.4361
25.281	23.987					28.5134	27.282
21.531	15.072		10.6248	6.68426		37.3886	21.41
18.987	18.079		10.4021	8.75965		29.448	20.4475
22.546	16.527		9.38525	9.38118		28.1547	26.6842
23.968	18.001		10.7734	10.3617		48.0089	22.5168
20.774	16.336			9.05595			18.6343
20.908	20.848		10.4292	11.9512		45.8736	35.6096
22.93	10.507		11.6053	8.21878		32.3101	17.0281
20.502	14.42		10.7307	6.96586		39.6303	19.7142
22.473	17.159		10.9862	8.32506			21.3203
18.642	13.703		12.2824	8.9231		31.4708	20.2047
18.098	13.499		10.187	7.00034		24.5228	21.9479
	14.078			7.17772			21.0104
19.745	11.629		10.9638	6.25931		26.6947	18.0788
17.929	17.19		12.9957	9.93437		30.1212	24.2276
20.259	11.922		7.02432	7.0893		25.7102	23.3452
21.922	12.221		11.2792	5.78177		23.6939	19.3136
19.386	14.663		8.89261	6.46562		28.3924	19.2233
25.123	10.913		10.7102	7.08706		24.8374	14.9729
16.611	18.486		11.4285	11.7886		24.9637	15.9286
15.632	12.728			6.65363		26.0754	27.1639
19.237	14.053		10.9415	7.53625		29.6436	19.5405
16.737	13.605		7.27061	6.97634		21.2548	17.4588
14.54	14.033		8.97348	7.15444		24.3468	19.5612
18.697	14.884		9.5625	5.80052		30.5862	20.3044
19.69	14.731		10.2357	6.90571		43.081	19.2613
20.504	17.756		9.29662	7.411		44.3487	26.0884
14.375	13.534		8.7035	6.6619		32.2596	22.287
17.239	10.775		9.27641	4.04899		31.8115	17.4281
14.634	12.708		8.85917	8.19939		25.4128	20.3859
15.364	10.59		10.1359	5.61593		39.6344	19.6749
12.55	11.168		10.4162	6.57492		27.8909	18.35
13.988	12.873		8.83028	6.55572		25.7115	17.4639
19.545	12.525		9.60756	7.95366		31.5709	24.5752
21.276	14.517		12.3663	6.21926		52.0025	22.7426
16.423	11.679			6.40144		35.1881	23.0439
20.065	14.317		16.8338	9.76429		50.2417	28.9128
18.528	12.099					34.3155	26.9921
19.312	13.621			9.96832		32.7751	33.3319
18.444	15.537		12.326	11.1376		24.862	25.7844
17.624	16.139		12.9978	11.6091		35.7579	31.9787
21.176	13.375		19.9202	12.153		52.8802	15.9311
21.436	14.019		17.614	9.68787		31.3178	21.3465
20.501	15.691		15.2746	10.4345		31.7677	15.1954
21.542	13.782		16.7067	9.25972		38.7293	28.4413
24.088	18.322		13.7034	12.4781		38.4736	23.5035
18.559	17.252		10.4877	11.5472		31.2528	24.9752
20.298	12.263		11.563	7.80131		34.7689	25.9204
25.663	21.295		14.0986	12.9159		33.204	34.8159
24.05	19.356		17.783	9.85609		34.6506	20.5433
19.776	15.727		13.5973	9.10675		31.3871	18.7977
20.579	19.579		13.4076	13.1325		40.2666	20.6937
28.465	17.521		12.4979	7.46437		30.447	23.5312
25.979	19.378		15.7648	9.50924		44.2372	25.995
16.321	13.723		10.412	11.2913		33.753	24.1015
23.159	14.844		13.3773	10.0157		49.8345	23.1288
20.781	15.685			10.9225		49.0575	22.5648
26.145	16.78			13.0727		41.9748	19.3439
22	14.134		14.1411	8.78532		48.4258	21.3501
22.215	24.837		16.8944	12.6429		33.562	32.2509
PANEL C
Public dataset analysis from OMICsoft

## Sheet: SupFig2
Fluorescence intensity			Fluorescence intensity				Fluorescence intensity
Normal	Tumor		Grade I	Grade II	Grade III		Stage I-II	Stage III-IV
42.301	36.0866		26.4877	32.5027	21.1031		26.4877	34.7281
46.3083	22.4426		29.8819	31.1956	26.2921		29.0427	26.7162
39.9988	19.3379			21.9024	29.9082		22.1788	26.9206
44.8883	31.8222		20.9727	29.5685	23.5762		25.2155	19.3379
43.1572	29.8819		34.7281	21.5602			33.3411
34.7145	26.4877		28.6006	28.9112	27.0819		28.945	27.3781
41.9287	20.9727		23.2289	32.8025	27.036
43.8732	27.3781		26.7162	28.891	26.9819		36.0866	21.5139
	26.5563		32.7448	31.1466	25.4098		37.408	25.9749
			29.703				21.8996	29.4775
	22.577		29.0427	36.3301	16.1228		41.0595	28.0982
			25.9554	26.6515	17.3352		36.3301
	33.4087		41.1661		24.6875		34.0734	22.0339
			26.9206	22.1512	27.4774		31.2106
			19.3379	27.8943	27.506		26.7347
	21.8996		31.8222				23.3678	29.5685
	25.9554		30.5121	25.7571			27.9757	28.9112
	32.6153			34.0734	21.7863		22.457
	21.5139		22.1788	28.5763	28.352		27.7648	27.8943
	33.3411		27.4747				25.3585	25.7571
	39.8294		27.3781	23.8212	29.4103			22.6501
	34.8506			22.6501	15.4931		31.1011	30.7639
	29.4775		25.2155	25.6611	25.9445
	15.0462		33.6138	25.4694	25.8211			20.5739
	16.4446		26.5563	42.0856	33.1002			18.3825
	28.8954		29.2959	31.2106	18.4413			28.5147
			21.2702	22.5136	24.3521			24.6007
	34.9967		34.8506	48.5563	25.9682			21.859
	28.945		33.3411	30.7639	19.8944			29.5756
	25.9749		28.945	26.804			29.8819
	28.6006		22.5996	16.4446				27.3978
	21.1835		17.1868	26.7347	22.7489		20.9727	21.1031
			33.1942	34.6769	25.0905		28.6006	23.5762
			24.9385		25.8678		23.2289	17.3352
	28.0982		22.577	20.5739	26.8204		32.7448	27.506
			33.4714	24.6663	15.9362		29.703	21.7863
	22.457		33.8062		15.9703		25.9554	29.4103
	17.1868		15.0462	23.8974	44.8058		31.8222	24.3521
	15.0074		34.9967	18.3825	27.3469		30.5121	44.8058
	20.2191			21.8327			27.4747	27.3469
	22.0339		37.7769	31.82	21.3944		33.6138
	29.2959		21.5139	28.5147			26.5563	18.1245
			25.9749	26.8315			29.2959
	24.3776		15.0074	24.6007			21.2702	11.4722
	41.1661		36.0866	23.3678			34.8506
				21.859			22.5996	19.816
	26.9206		29.4775	18.1182			33.1942
	42.0856		21.1835	26.4226			24.9385
	37.7769		37.408				22.577
	33.4714		28.0982	29.6703			33.4714
	25.2155		32.6153	33.7424			33.8062
	29.0427		21.7561				15.0462
	25.7571		22.4426	27.9757			34.9967	41.1661
	19.2307			18.7416			37.7769	17.1868
	19.816		37.2728	33.0094			15.0074	21.5602
			22.0339	41.0692				31.1466
	27.4747		28.8954	24.3776			21.1835
	25.2092		17.5312	24.9071			32.6153	16.4446
	30.1063		33.4087	29.5756			21.7561	26.9819
	24.9385		19.2307				22.4426	25.4098
	21.2702		36.3499	34.8102			37.2728	16.1228
	26.7162			25.2797			28.8954	22.7489
			20.2191	32.9192			17.5312	25.8678
	31.2106			27.3978			33.4087
	23.9618		25.2092	29.314			19.2307
	29.6703			28.0393			36.3499
	31.1466			22.457
	23.8212		21.8996	29.6993			20.2191
	30.5121		41.0595	42.3624
	34.7281			27.7648			25.2092
	29.703		30.1063	26.5838
	22.1788			22.3975
	22.5996		39.8294	25.3585			30.1063
	36.3301			23.9618			39.8294
	28.9112			30.8106			32.5027
	25.6611			16.9601			31.1956
	16.9601			27.3237			21.9024
	29.5756						32.8025
							28.891
	29.314						26.6515
	28.5147
	48.5563						22.1512
	34.8102
	29.5685						28.5763
	26.7347						23.8212
	20.5739						25.6611
	21.9024						25.4694
	25.4694						42.0856
	27.3978						22.5136
	25.2797						48.5563
							26.804
							34.6769
							24.6663
	17.5312
	18.7416						23.8974
	22.3975						21.8327
	18.1182						31.82
	30.7639						26.8315
	28.5763						18.1182
	22.1512						26.4226
	30.8106
							29.6703
	21.859						33.7424
	22.6501
							18.7416
	29.6993						33.0094
	27.7648						41.0692
	24.6663						24.3776
	18.3825						24.9071
	24.6007						34.8102
	21.8327						25.2797
	22.5136						32.9192
	21.7561						29.314
	26.8315						28.0393
	33.8062						29.6993
	32.7448						42.3624
							26.5838
	34.6769						22.3975
	32.5027						23.9618
	33.1942						30.8106
	36.3499						16.9601
	41.0595						27.3237
	26.4226						26.2921
	42.3624						29.9082
	26.5838
	32.8025						27.0819
	26.6515						27.036
	25.3585
	33.7424						24.6875
							27.4774
	33.0094
	23.8974						28.352
	32.9192
	31.1956						15.4931
	26.804						25.9445
	27.8943						25.8211
							33.1002
	24.9071						18.4413
	23.3678						25.9682
							19.8944
	27.9757
	27.3237
							25.0905
	23.2289						26.8204
							15.9362
	33.6138						15.9703
							21.3944
	21.5602						22.3304
	37.2728
	34.0734						25.2011
	41.0692
	28.0393
	28.891
	27.0819
	26.2921						17.6143
	27.036
	24.3521
	26.8204
	27.4774
	17.3352
	31.1011
	26.9819
	25.9445
	21.3944
	23.5762
	25.4098
	27.3469
	25.8678
	27.506
	25.8211
	22.7489
	37.408
	24.6875
	31.82
	18.4413
	25.0905
	15.4931
	11.4722
	28.352
	25.9682
	29.4103
	33.1002
	21.7863
	21.1031
	19.8944
	25.2011
	15.9362
	15.9703
	16.1228
	18.1245
	17.6143
	22.3304
	29.9082
	44.8058

## Sheet: SupFig3
Public dataset from TIMER analysis

## Sheet: SupFig4
Public dataset from TIMER analysis

[truncated: 14 more sheets: SupFig5, SupFig6, SupFig7, SupFig8, SupFig9, SupFig10, SupFig11, SupFig12, SupFig13, SupFig14, SupFig15, SupFig16, SupFig17, SupFig18]
